# Supplementary material for: An Integrative Strategy Delineates Modular Metabolic Remodeling and Potential Therapeutic Targets Across Metabolic Diseases
Source: Adv Sci (Weinh). 2026 Jun 22:e76250. Online ahead of print. doi: 10.1002/advs.76250 (PMC13336389; doi:10.1002/advs.76250)
Supplement: Supplementary file 2 — Supporting File 2: advs76250‐sup‐0002‐TablesS1–S6.zip. [file ADVS-9999-e76250-s001.zip]

Archive with 6 entries (6 files):
- advs76250-sup-0007-TableS6.xlsx
- advs76250-sup-0002-TableS1.xlsx
- advs76250-sup-0003-TableS2.xlsx
- advs76250-sup-0004-TableS3.xlsx
- advs76250-sup-0005-TableS4.xlsx
- advs76250-sup-0006-TableS5.xlsx
