# Supplementary material for: An Integrative Strategy Delineates Modular Metabolic Remodeling and Potential Therapeutic Targets Across Metabolic Diseases
Source: Adv Sci (Weinh). 2026 Jun 22:e76250. Online ahead of print. doi: 10.1002/advs.76250 (PMC13336389; doi:10.1002/advs.76250)
Supplement: Supplementary file 2 — Supporting File 2: advs76250‐sup‐0002‐TablesS1–S6.zip. [file ADVS-9999-e76250-s001.zip › advs76250-sup-0007-TableS6.xlsx]

## Sheet: Summary
Supplementary Table S6. Correspondence between Pearson- and Spearman-derived WGCNA MMs
Pearson module	Size (n pathways)	Best-matched Spearman module	Spearman size (n pathways)	Overlap n (%)	|Module Eigengene Correlation|
turquoise	12	magenta	14	12 (100%)	0.998122
red	5	greenyellow	4	4 (80%)	0.988619
magenta	24	purple	19	18 (75%)	0.985983
blue	26	blue	39	25 (96.2%)	0.982438
black	15	blue	39	9 (60%)	0.764033
cyan	3	green	8	2 (66.7%)	0.58858

## Sheet: Module size
Pearson_Module	Pearson_Size		Spearman_Module	Spearman_Size
blue	26		blue	39
magenta	24		purple	19
black	15		magenta	14
turquoise	12		green	8
red	5		greenyellow	4
cyan	3

## Sheet: Module pair
Pearson_Module	Pearson_Size	Spearman_Module	Spearman_Size	Overlap	Pearson_Overlap_Pct	Spearman_Overlap_Pct	ME_Cor	abs_ME_Cor
black	15	blue	39	9	60	23.1	0.764033	0.764033
black	15	green	8	6	40	75	0.866478	0.866478
black	15	purple	19	0	0	0	0.667495	0.667495
black	15	greenyellow	4	0	0	0	0.444798	0.444798
black	15	magenta	14	0	0	0	0.062364	0.062364
blue	26	blue	39	25	96.2	64.1	0.982438	0.982438
blue	26	purple	19	0	0	0	0.456287	0.456287
blue	26	green	8	0	0	0	0.381803	0.381803
blue	26	greenyellow	4	0	0	0	0.367002	0.367002
blue	26	magenta	14	0	0	0	-0.174125	0.174125
cyan	3	green	8	2	66.7	25	0.58858	0.58858
cyan	3	magenta	14	0	0	0	-0.461347	0.461347
cyan	3	greenyellow	4	0	0	0	-0.127172	0.127172
cyan	3	blue	39	0	0	0	-0.111791	0.111791
cyan	3	purple	19	0	0	0	-0.07662	0.07662
magenta	24	purple	19	18	75	94.7	0.985983	0.985983
magenta	24	blue	39	5	20.8	12.8	0.642829	0.642829
magenta	24	green	8	0	0	0	0.511026	0.511026
magenta	24	greenyellow	4	0	0	0	0.499501	0.499501
magenta	24	magenta	14	0	0	0	-0.027574	0.027574
red	5	greenyellow	4	4	80	100	0.988619	0.988619
red	5	purple	19	1	20	5.3	0.574609	0.574609
red	5	magenta	14	0	0	0	0.466123	0.466123
red	5	blue	39	0	0	0	0.438018	0.438018
red	5	green	8	0	0	0	0.284539	0.284539
turquoise	12	magenta	14	12	100	85.7	0.998122	0.998122
turquoise	12	greenyellow	4	0	0	0	0.48243	0.48243
turquoise	12	green	8	0	0	0	-0.192873	0.192873
turquoise	12	blue	39	0	0	0	-0.115314	0.115314
turquoise	12	purple	19	0	0	0	-0.028419	0.028419
Note:ME:Module Eigengene
