# Supplementary material for: An Integrative Strategy Delineates Modular Metabolic Remodeling and Potential Therapeutic Targets Across Metabolic Diseases
Source: Adv Sci (Weinh). 2026 Jun 22:e76250. Online ahead of print. doi: 10.1002/advs.76250 (PMC13336389; doi:10.1002/advs.76250)
Supplement: Supplementary file 2 — Supporting File 2: advs76250‐sup‐0002‐TablesS1–S6.zip. [file ADVS-9999-e76250-s001.zip › advs76250-sup-0002-TableS1.xlsx]

## Sheet: Details
Supplementary Table 1 | Summary of datasets
Single cell RNA-seq data information
Data accession number	First author	Dataset	Pubmed ID	Disease type	Data source	Data type	Sampling point	Group	Details	Cell	Patient	Sample
GSE155960	Andrew D Hildreth	Hildreth et al.2021	33907320	Obesity	Published	scRNA	White adipose tissue (WAT)	Noraml, Disease	Lean and obese	79689	6	12
GSE159677	Tom Alsaigh	Alsaigh et al.2022	36224302	Atherosclerosis	Published	scRNA	Calcified atherosclerotic core (AC) plaques and patient-matched proximal adjacent (PA) portions	Noraml, Disease	Atherosclerotic core (AC) and proximally adjacent (PA) region	43487	3	6
GSE217561	Hongchen Gu	Gu et al.2023	37756161	Gout	Published	scRNA	Peripheral blood mononuclear cells (PBMCs)	Noraml, Disease	Intercritical gout remission patients, advanced gout remission patients and healthy volunteers	114237	9	9
GSE211783	Hanjie Yu	Yu et al.2025	38329132	Gout	Published	scRNA	Peripheral blood mononuclear cells (PBMCs)	Disease	Gout flare and remission	48245	3	6
GSE255566	Jindong Zhao	Zhao et al.2025	39916961	Type 2 diabetes(T2D)	Published	scRNA	Peripheral blood mononuclear cells (PBMCs)	Noraml, Disease	Healthy and T2D group	35712	6	6
GSE268210	Doeon Gu	Gu et al.2024	39072276	Type 2 diabetes(T2D)	Published	scRNA	Peripheral blood mononuclear cells (PBMCs)	Disease	Healthy and T2D group	214706	37	40 (10batch)
GSE173193	Yuqi Yang	Yang et al.2021	34025588	Gestational diabetes mellitus (GDM)	Published	scRNA	Placenta samples	Noraml, Disease	Control and GDM samples	25954	4	4
GSE267033	Agnes Anna Steixner-Kumar	Steixner-Kumar et al.2025	40257301	Metabolic dysfunction-associated steatotic liver disease (MASLD)/ metabolic dysfunction-associated steatohepatitis (MASH)	Published	scRNA	White blood cells	Noraml, Disease	Healthy controls and MASLD/MASH patients	26148	15	15
GSE169396	Xiang Qiu	Qiu et al.2021	34111027	Osteoporosis	Published	scRNA	Human femoral head tissue cells	Disease	Disease	17679	3	3
Bulk RNA-seq data information
Data accession number	First author	Dataset	Pubmed ID	Disease type	Data source	Data type	Sampling point	Group	Details	Cell	Patient	Sample
GSE249311	Michael Jochum	Jochum et al.2025	Unpublished	Gestational diabetes mellitus (GDM)	Unpublished	Bulk RNA	Placenta samples	Noraml, Disease	14 disease and 11 normal samples	NA	25	25
GSE278204	Guangjian Jiang	Jiang et al.2025	39953543	Type 2 diabetes(T2D)	Published	Bulk RNA	Peripheral blood mononuclear cells (PBMCs)	Noraml, Disease	15 disease and 15 normal samples	NA	30	30
GSE255075	Chunyu bai	bai et al.2024	Unpublished	Gestational diabetes mellitus (GDM)	Unpublished	Bulk RNA	Placenta samples	Noraml, Disease	3 disease and 3 normal samples	NA	6	6
GSE249997	Robert Kleemann	Kleemann et al.2024	39391513	Metabolic dysfunction associated steatotic liver disease (MASLD)/ metabolic dysfunction-associated steatohepatitis (MASH)	Published	Bulk RNA	Liver tissue	Disease	77 disease samples	NA	70	77
GSE272133	Annette Schürmann	Schürmann et al.2024	38977261	Type 2 diabetes(T2D)	Published	Bulk RNA	Skeletal muscle	Disease	13 disease and 13 normal samples	NA	26	26
GSE244120	Jinsheng Yu	Yu et al.2024	38569471	Type 2 diabetes(T2D)/Obesity	Published	Bulk RNA	Skeletal muscle	Noraml, Disease	20/18 disease and 12 normal samples	NA	50	50
GSE244118	Jinsheng Yu	Yu et al.2024	38569471	Obesity	Published	Bulk RNA	Adipose tissue	Noraml, Disease	19 disease and 15 normal samples	NA	34	34
GSE236746	Ziyang Yuan	Yuan et al.2024	38172847	Type 2 diabetes(T2D)	Published	Bulk RNA	Skeletal muscle	Noraml, Disease	3 disease and 3 normal samples	NA	6	6
GSE181674	Alberto Riva	Riva et al.2023	33753784	Type 1 diabetes (T1D)	Published	Bulk RNA	Pancreatic islets	Noraml, Disease	7 disease and 8 normal samples	NA	15	15
GSE236610	Yong Liu	Liu et al.2023	37539553	Atherosclerosis	Published	Bulk RNA	Coronary plaque	Disease	27 disease samples	NA	27	27
GSE200744	Hee Jeong Jin	Jin et al.2023	Unpublished	Metabolic Syndrome	Unpublished	Bulk RNA	Peripheral blood mononuclear cells (PBMCs)	Noraml, Disease	67 disease and 33 normal samples	NA	100	100
GSE192587	Lars Roed Ingerslev	Ingerslev et al.2022	35807851	Metabolic Syndrome	Published	Bulk RNA	Adipose tissue	Disease	39 disease samples	NA	20	39
GSE181646	Su-Jin Baek	Baek et al.2022	35496480	Metabolic Syndrome	Published	Bulk RNA	Peripheral blood mononuclear cells (PBMCs)	Noraml, Disease	11 disease and 9 normal samples	NA	20	20
GSE161042	Jovanny Zabaleta	Zabaleta et al.2022	35248994	Obesity	Published	Bulk RNA	Myeloid-derived suppressor cells (MDSC)	Noraml, Disease	8 disease and 5 normal samples	NA	13	13
GSE145412	Magdalena Paczkowska-Abdulsalam	Abdulsalam et al.2020	32093387	Metabolic Syndrome/Obesity	Published	Bulk RNA	Whole blood	Noraml, Disease	16/8 disease and 16/8 normal samples	NA	32/16	32/16
Metabolic Diseases
MDs name				scRNA-seq data	Bulk RNA-seq data
Obesity				Yes	Yes
Atherosclerosis				Yes	Yes
Gout				Yes	No
Type 2 diabetes(T2D)				Yes	Yes
Gestational diabetes mellitus (GDM)				Yes	Yes
Metabolic dysfunction-associated steatotic liver disease (MASLD)/ metabolic dysfunction-associated steatohepatitis (MASH)				Yes	Yes
Osteoporosis				Yes	No
Type 1 diabetes (T1D)				No	Yes
Metabolic Syndrome				No	Yes

## Sheet: Metadata
Summary of patients
Single cell RNA-seq data
Obesity
Data accession number	Pubmed ID	Data source	Patient	Age(year)	Sex	BMI	Data type
GSE155960	33907320	Published	Patient1	39	F	33.4	scRNA
GSE155960	33907320	Published	Patient2	39	F	20.5	scRNA
GSE155960	33907320	Published	Patient3	32	F	24.8	scRNA
GSE155960	33907320	Published	Patient4	36	F	30	scRNA
GSE155960	33907320	Published	Patient5	35	F	31.6	scRNA
GSE155960	33907320	Published	Patient6	43	F	16.9	scRNA
Atherosclerosis								Other information
Data accession number	Pubmed ID	Data source	Patient	Age(year)	Sex	AHA Classification	Data type	Diabetes (A1C)	Smoker
GSE159677	36224302	Published	Patient1	82	NA	Type VII Calcified	scRNA	Yes (9.3%)	Yes
GSE159677	36224302	Published	Patient2	87	NA	Type VII Calcified	scRNA	Yes (6.4%)	No
GSE159677	36224302	Published	Patient3	85	NA	Type VII Calcified	scRNA	No (5.5%)	Yes
Gout								Other information
Data accession number	Pubmed ID	Data source	Patient	Age(year)	Sex	Serum uric acid (UA) (μmol/L)	Data type	BMI
GSE217561	37756161	Published	A1	28	M	386	scRNA	22.53
GSE217561	37756161	Published	A2	29	M	349	scRNA	18.21
GSE217561	37756161	Published	A3	26	M	352	scRNA	23.12
GSE217561	37756161	Published	B1	24	M	646	scRNA	23.2
GSE217561	37756161	Published	B2	34	M	613	scRNA	27.8
GSE217561	37756161	Published	B3	42	M	469.5	scRNA	23.9
GSE217561	37756161	Published	C1	53	M	676	scRNA	22.18
GSE217561	37756161	Published	C2	53	M	522	scRNA	25.25
GSE217561	37756161	Published	C3	50	M	628	scRNA	24.2
GSE211783	38329132	Published	P1	53	M	486/512	scRNA	22.18
GSE211783	38329132	Published	P2	53	M	335/522	scRNA	25.25
GSE211783	38329132	Published	P3	23	M	533/646	scRNA	27.76
Type 2 diabetes(T2D)								Other information
Data accession number	Pubmed ID	Data source	Patient	Age(year)	Sex(Male/Female)	HbA1c (%)	Data type	BMI	FBG (mmol/L)
GSE255566	39916961	Published	Normal group	56.33 ± 16.74	2/1	5.47 ± 0.25	scRNA	22.74 ± 2.56	5.36 ± 0.49
GSE255566	39916961	Published	Disease group	48.33 ± 7.02	2/1	6.15 ± 0.29	scRNA	27.97 ± 0.76	7.21 ± 0.15
GSE268210	39072276	Published	Normal group	51 ± 12	18/16	NA	scRNA	25.0 ± 3.2	NA
GSE268211	39072276	Published	Disease group	56 ± 7	23/14	6.5 ± 2.8	scRNA	26.4 ± 3.3	NA
Gestational diabetes mellitus (GDM)								Other information
Data accession number	Pubmed ID	Data source	Patient	Age(year)	Sex(Male/Female)	OGTT(mmol/L)(0h/1h/2h)	Data type	BMI
GSE173193	34025588	Published	GDM 1	28	NA	4.46/8.80/8.7	scRNA	27.56
GSE173193	34025588	Published	GDM 2	33	NA	5.1/7.9/9.5	scRNA	31.24
GSE173193	34025588	Published	Control 1	29	NA	3.73/7.38/7.02	scRNA	24.39
GSE173193	34025588	Published	Control 2	28	NA	4.54/7.38/7.02	scRNA	22.87
Metabolic dysfunction-associated steatotic liver disease (MASLD)/ metabolic dysfunction-associated steatohepatitis (MASH)								Other information
Data accession number	Pubmed ID	Data source	Patient	Age(year)(mean(min-max))	Sex(Male/Female)	Fibrosis(F0/F1/F2)	Data type	BMI(mean(min-max))	Diabetes(Yes/No/NA)
GSE267033	40257301	Published	Normal group	35.7 (22.0–56.0)	6/8	NA	scRNA	22.7 (18.7–26.0)	0/10/4
GSE267033	40257301	Published	Low Disease group	35.1 (18.0–57.0)	4/4	3/4/1	scRNA	25.1 (20.8–32.6)	0/8/0
GSE267033	40257301	Published	Medium Disease group	52.9 (34.0–71.0)	5/2	0/2/5	scRNA	27.3 (15.8–33.8)	0/6/1
GSE267033	40257301	Published	High Disease group	44.1 (29.0–70.0)	3/4	1/2/4	scRNA	29.3 (22.3–36.6)	4/3/0
Osteoporosis
Data accession number	Pubmed ID	Data source	Patient	Age(year)	Sex(Male/Female)	BMD(Lumbar vertebra/Left hip joint)	Data type
GSE169396	34111027	Published	S1	61	F	-3/-1.9	scRNA
GSE169397	34111027	Published	S2	45	F	-1.3/-1.2	scRNA
GSE169398	34111027	Published	S3	66	M	NA/NA	scRNA
GSE169399	34111027	Published	S4	31	M	0.6/-1.1	scRNA
Bulk RNA data
Gestational diabetes mellitus (GDM)
Data accession number	Pubmed ID	Data source	Patient	Age(year)	Sex(Male/Female)	OGTT(mmol/L)(0h/1h/2h)	Data type
GSE249311		Unpublished					Bulk RNA
GSE255075		Unpublished					Bulk RNA
Obesity
Data accession number	Pubmed ID	Data source	Patient	Age(year)(median [25/75- IQR])	Sex(Male/Female)	BMI	Data type
GSE244120	38569471	Published	MHL	36.0 ± 2.3	7/8	22.7 ± 0.4	Bulk RNA
GSE244120	38569471	Published	MHO	39.2 ± 1.8	3/17	38.6 ± 1.2	Bulk RNA
GSE244118	38569471	Published	MHL	36.0 ± 2.3	7/8	22.7 ± 0.4	Bulk RNA
GSE244118	38569471	Published	MHO	39.2 ± 1.8	Unknown	38.6 ± 1.2	Bulk RNA
GSE244118	38569471	Published	MUO	39.8 ± 1.9	Unknown	39.5 ± 1.1	Bulk RNA
GSE161042	35248994	Published	NWC	43 [35–49]	Unknown	22.7 [21.35–25.95](median [25/75- IQR])	Bulk RNA
GSE161042	35248994	Published	MOP	39 [36–45]	Unknown	47.5 [41.8–51.8](median [25/75- IQR])	Bulk RNA
Type 2 diabetes(T2D)								Other information
Data accession number	Pubmed ID	Data source	Patient	Age(year)	Sex(Male/Female)	HbA1c (%)	Data type	BMI	FPG
GSE278204	39953543	Published	Normal group	54.60 ± 9.42	8/7	5.67 ± 0.21	Bulk RNA	23.44 ± 2.67	5.38 ± 0.65(mmol/L)
GSE278204	39953543	Published	Disease group	53.67 ± 7.23	7/8	8.54 ± 1.77	Bulk RNA	27.07 ± 1.51	11.97 ± 4.51(mmol/L)
GSE272133	38977261	Published	Disease group	49.3 ± 9.0	5/8	7.0 ± 0.9	Bulk RNA	49.1 ± 6.2	127.4 ± 27.0(mg/dL)
GSE272133	38977261	Published	Control group	50.3 ± 9.0	5/8	5.6 ± 0.4	Bulk RNA	35.1 ± 6.7	88.6 ± 6.4(mg/dL)
GSE244120	38569471	Published	MHL	36.0 ± 2.3	Unknown	5.0 ± 0.1	Bulk RNA	22.7 ± 0.4	85±1(mg/dL)
GSE244120	38569471	Published	MUO	39.8 ± 1.9	3/17	5.7 ± 0.1	Bulk RNA	39.5 ± 1.1	100±3(mg/dL)
GSE236746	38172847	Published	N1	65	F	NA	Bulk RNA	21.5	NA
GSE236746	38172847	Published	N2	59	F	NA	Bulk RNA	18.2	NA
GSE236746	38172847	Published	N3	70	F	NA	Bulk RNA	28.8	NA
GSE236746	38172847	Published	DM1	63	F	NA	Bulk RNA	24.2	NA
GSE236746	38172847	Published	DM2	58	M	NA	Bulk RNA	25.9	NA
GSE236746	38172847	Published	DM3	52	M	NA	Bulk RNA	27.7	NA
Metabolic dysfunction-associated steatotic liver disease (MASLD)/ metabolic dysfunction-associated steatohepatitis (MASH)
Data accession number	Pubmed ID	Data source	Patient	Age(year)	Sex(Male/Female)	Fibrosis(F0/F1/F2)	Data type
GSE249997	39391513	Published	NA	NA	NA	NA	NA
Type 1 diabetes (T1D)								Other information
Data accession number	Pubmed ID	Data source	Patient	Age(year)	Sex(Male/Female)	HbA1c (%)	Data type	BMI
GSE181674	33753784	Published	No diabetes_6293	9	F	NA	Bulk RNA	18.6
GSE181674	33753784	Published	No diabetes_6232	14	F	NA	Bulk RNA	20.8
GSE181674	33753784	Published	No diabetes_6336	14.3	F	5.2	Bulk RNA	28.9
GSE181674	33753784	Published	No diabetes_6279	19	M	NA	Bulk RNA	34
GSE181674	33753784	Published	No diabetes_6234	20	F	5.8	Bulk RNA	25.6
GSE181674	33753784	Published	No diabetes_6339	23.3	M	5.3	Bulk RNA	25
GSE181674	33753784	Published	No diabetes_6131	24.2	M	NA	Bulk RNA	24.8
GSE181674	33753784	Published	No diabetes_6401	25.07	F	5.8	Bulk RNA	31.3
GSE181674	33753784	Published	AAb_6424	17.65	M	5.8	Bulk RNA	51.4
GSE181674	33753784	Published	AAb_6429	22.1	M	5.5	Bulk RNA	19.6
GSE181674	33753784	Published	AAb_6267	23	F	5	Bulk RNA	23.5
GSE181674	33753784	Published	T1D_6209	5	F	NA	Bulk RNA	15.9
GSE181674	33753784	Published	T1D_6371	12.5	F	9.5	Bulk RNA	16.6
GSE181674	33753784	Published	T1D_6228	13	M	13.3	Bulk RNA	17.4
GSE181674	33753784	Published	T1D_6342	14	F	9.2	Bulk RNA	24.3
GSE181674	33753784	Published	T1D_6306	19	M	10.1	Bulk RNA	24.5
GSE181674	33753784	Published	T1D_6414	23.1	M	14	Bulk RNA	28.4
GSE181674	33753784	Published	T1D_6362	24.9	M	10	Bulk RNA	28.5
Atherosclerosis
Data accession number	Pubmed ID	Data source	Patient	Age(year)	Sex(Male/Female)	AHA Classification	Data type
GSE236610	37539553	Published	sCAD	63 ± 7	11/2	NA	Bulk RNA
GSE236610	37539553	Published	ACS	70 ± 8	10/4	NA	Bulk RNA
Metabolic Syndrome
Data accession number	Pubmed ID	Data source	Patient	Age(year)(SD)	Sex(Male/Female)	FPG	Data type
GSE200744		Unpublished					Bulk RNA
GSE192587	35807851	Published	CR	49 ± 8.5	4/7	-8.3 ± 3.0(mmol/L)	Bulk RNA
GSE192587	35807851	Published	PR	51.6 ± 8.9	5/5	-7.0 ± 3.6(mmol/L)	Bulk RNA
GSE181646	35496480	Published	MetS	43.28 ± 7.50	11/7	100.09 ± 28.87(Unknown)	Bulk RNA
GSE181646	35496480	Published	Normal	39.57 ± 7.33	5/9	77.33 ± 7.58(Unknown)	Bulk RNA
GSE145412	32093387	Published	MetS Obese group	47 ± 3	NA	106.75 ± 6.61(mg/dL)	Bulk RNA
GSE145412	32093387	Published	Healthy Obese group	49 ± 7	NA	94.75 ± 4.65(mg/dL)	Bulk RNA
GSE145412	32093387	Published	MetS Lean group	49 ± 13	NA	105.38 ± 8.99(mg/dL)	Bulk RNA
GSE145412	32093387	Published	Healthy Lean group	46 ± 4	NA	96.63 ± 6.19(mg/dL)	Bulk RNA
