# Supplementary material for: An Integrative Strategy Delineates Modular Metabolic Remodeling and Potential Therapeutic Targets Across Metabolic Diseases
Source: Adv Sci (Weinh). 2026 Jun 22:e76250. Online ahead of print. doi: 10.1002/advs.76250 (PMC13336389; doi:10.1002/advs.76250)
Supplement: Supplementary file 2 — Supporting File 2: advs76250‐sup‐0002‐TablesS1–S6.zip. [file ADVS-9999-e76250-s001.zip › advs76250-sup-0003-TableS2.xlsx]

## Sheet: celltype_marker
Supplementary Table 2 | Marker gene lists of cell types
p_val	avg_log2FC	pct.1	pct.2	p_val_adj	cluster	gene
0	3.82218	0.901	0.156	0	Monocyte	S100A8
0	4.02616	0.863	0.12	0	Monocyte	LST1
0	4.11058	0.819	0.089	0	Monocyte	MNDA
0	3.95599	0.958	0.26	0	Monocyte	S100A9
0	3.89683	0.717	0.049	0	Monocyte	SERPINA1
0	2.76707	0.84	0.195	0	Monocyte	NAMPT
0	5.214	0.677	0.043	0	Monocyte	FCN1
0	4.13102	0.719	0.087	0	Monocyte	SPI1
0	3.70992	0.688	0.058	0	Monocyte	NCF2
0	2.95401	0.879	0.257	0	Monocyte	TYROBP
0	3.33894	0.702	0.081	0	Monocyte	CSF3R
0	2.75236	0.787	0.179	0	Monocyte	FCER1G
0	3.43997	0.784	0.188	0	Monocyte	AIF1
0	4.59842	0.86	0.264	0	Monocyte	LYZ
0	3.61625	0.734	0.153	0	Monocyte	TYMP
0	3.89057	0.606	0.042	0	Monocyte	S100A12
0	3.43624	0.61	0.046	0	Monocyte	FPR1
0	2.72456	0.627	0.067	0	Monocyte	C5AR1
0	2.9831	0.735	0.189	0	Monocyte	CEBPD
0	3.92645	0.627	0.086	0	Monocyte	CYBB
0	2.83318	0.614	0.074	0	Monocyte	PLAUR
0	2.81281	0.779	0.241	0	Monocyte	SOD2
0	4.57054	0.57	0.035	0	Monocyte	CSTA
0	2.84519	0.597	0.068	0	Monocyte	G0S2
0	3.45554	0.69	0.162	0	Monocyte	CST3
0	3.41333	0.902	0.38	0	Monocyte	CTSS
0	5.54009	0.569	0.053	0	Monocyte	IFI30
0	3.30854	0.569	0.055	0	Monocyte	CLEC7A
0	2.22244	0.589	0.077	0	Monocyte	CXCL8
0	3.94241	0.572	0.06	0	Monocyte	TNFAIP2
0	2.40298	0.758	0.25	0	Monocyte	RGS2
0	2.28942	0.679	0.175	0	Monocyte	LYN
0	3.2296	0.542	0.045	0	Monocyte	SLC11A1
0	3.38133	0.583	0.093	0	Monocyte	FGL2
0	3.53831	0.578	0.097	0	Monocyte	GCA
0	2.40039	0.783	0.307	0	Monocyte	BRI3
0	3.3715	0.637	0.163	0	Monocyte	NCF1
0	2.96532	0.602	0.129	0	Monocyte	RNF130
0	2.1966	0.601	0.128	0	Monocyte	BCL2A1
0	2.02391	0.524	0.053	0	Monocyte	CFD
0	3.00242	0.608	0.139	0	Monocyte	GRN
0	2.9429	0.861	0.398	0	Monocyte	COTL1
0	3.41631	0.511	0.052	0	Monocyte	CD68
0	2.56207	0.597	0.138	0	Monocyte	FCGRT
0	2.55598	0.762	0.304	0	Monocyte	CEBPB
0	2.54003	0.571	0.113	0	Monocyte	MARCKS
0	3.31211	0.502	0.046	0	Monocyte	CD14
0	2.44056	0.748	0.292	0	Monocyte	TALDO1
0	2.91292	0.739	0.286	0	Monocyte	TKT
0	4.34315	0.486	0.033	0	Monocyte	CFP
0	3.46589	0.492	0.042	0	Monocyte	IGSF6
0	3.52442	0.488	0.045	0	Monocyte	MS4A6A
0	3.34871	0.482	0.039	0	Monocyte	HCK
0	3.63269	0.495	0.054	0	Monocyte	TNFSF13B
0	2.94996	0.593	0.153	0	Monocyte	STXBP2
0	2.97829	0.499	0.062	0	Monocyte	FCGR2A
0	2.623	0.557	0.123	0	Monocyte	FGR
0	4.29106	0.466	0.032	0	Monocyte	LILRB2
0	2.40066	0.616	0.185	0	Monocyte	PTPRE
0	3.09907	0.534	0.104	0	Monocyte	KLF4
0	3.07877	0.511	0.081	0	Monocyte	RAB31
0	2.31508	0.655	0.227	0	Monocyte	ASAH1
0	2.99428	0.519	0.093	0	Monocyte	JAML
0	3.31559	0.466	0.041	0	Monocyte	IL1B
0	2.41206	0.923	0.498	0	Monocyte	SAT1
0	3.3283	0.499	0.082	0	Monocyte	CD302
0	2.37644	0.608	0.193	0	Monocyte	APLP2
0	3.54053	0.446	0.033	0	Monocyte	PILRA
0	2.94614	0.56	0.148	0	Monocyte	AP1S2
0	1.95186	0.578	0.167	0	Monocyte	LGALS3
0	3.50623	0.444	0.036	0	Monocyte	CDA
0	3.25978	0.452	0.046	0	Monocyte	LRRK2
0	2.47666	0.616	0.21	0	Monocyte	PYCARD
0	2.56986	0.479	0.079	0	Monocyte	CPPED1
0	2.47671	0.534	0.135	0	Monocyte	MXD1
0	1.42719	0.662	0.27	0	Monocyte	HLA-DRA
0	1.9764	0.687	0.296	0	Monocyte	SDCBP
0	1.52941	0.681	0.292	0	Monocyte	PLEK
0	2.53107	0.63	0.243	0	Monocyte	VSIR
0	2.01307	0.455	0.068	0	Monocyte	CLEC12A
0	2.27266	0.647	0.262	0	Monocyte	VASP
0	2.87154	0.687	0.304	0	Monocyte	GABARAP
0	2.10246	0.626	0.247	0	Monocyte	ARRB2
0	3.00271	0.473	0.097	0	Monocyte	OGFRL1
0	2.90363	0.424	0.049	0	Monocyte	TREM1
0	3.26689	0.432	0.059	0	Monocyte	MPEG1
0	2.22558	0.724	0.353	0	Monocyte	EVI2B
0	3.21175	0.415	0.045	0	Monocyte	MAFB
0	1.58442	0.626	0.257	0	Monocyte	GLUL
0	2.9582	0.763	0.394	0	Monocyte	PSAP
0	2.70369	0.47	0.102	0	Monocyte	IFNGR2
0	1.98083	0.457	0.092	0	Monocyte	TIMP2
0	2.72004	0.617	0.253	0	Monocyte	NFKBIZ
0	2.79762	0.457	0.093	0	Monocyte	SNX10
0	2.56798	0.91	0.548	0	Monocyte	NEAT1
0	2.12433	0.607	0.245	0	Monocyte	NPC2
0	3.36999	0.394	0.032	0	Monocyte	LILRB3
0	3.5804	0.397	0.036	0	Monocyte	DMXL2
0	3.03279	0.452	0.091	0	Monocyte	PGD
0	2.65527	0.462	0.104	0	Monocyte	BLVRB
0	2.01385	0.629	0.271	0	Monocyte	FKBP1A
0	4.18057	0.383	0.025	0	Monocyte	C19orf38
0	2.01565	0.71	0.353	0	Monocyte	ATP6V0B
0	5.48158	0.372	0.016	0	Monocyte	LGALS2
0	2.00134	0.569	0.215	0	Monocyte	LYST
0	2.59601	0.482	0.128	0	Monocyte	NUP214
0	2.42009	0.472	0.119	0	Monocyte	BASP1
0	3.97968	0.388	0.036	0	Monocyte	LILRA5
0	2.40997	0.437	0.085	0	Monocyte	ITGAX
0	4.44583	0.375	0.024	0	Monocyte	SLC7A7
0	2.11482	0.573	0.224	0	Monocyte	HIF1A
0	2.19878	0.532	0.184	0	Monocyte	RAB11FIP1
0	2.03728	0.659	0.312	0	Monocyte	GNB2
0	3.23907	0.398	0.051	0	Monocyte	PLBD1
0	1.77806	0.529	0.182	0	Monocyte	CTSZ
0	2.98712	0.482	0.135	0	Monocyte	SLC25A37
0	2.83985	0.394	0.048	0	Monocyte	RAB32
0	2.80723	0.423	0.078	0	Monocyte	MEGF9
0	2.20196	0.493	0.149	0	Monocyte	NINJ1
0	2.28669	0.456	0.113	0	Monocyte	THEMIS2
0	1.78963	0.484	0.141	0	Monocyte	CTSB
0	2.3946	0.545	0.204	0	Monocyte	ATP2B1-AS1
0	1.56243	0.58	0.241	0	Monocyte	ANXA5
0	2.7956	0.42	0.081	0	Monocyte	DUSP6
0	2.64369	0.423	0.084	0	Monocyte	CTSH
0	3.14001	0.406	0.069	0	Monocyte	CPVL
0	2.04712	0.577	0.241	0	Monocyte	H2AFY
0	2.31332	0.485	0.149	0	Monocyte	PECAM1
0	3.22846	0.377	0.042	0	Monocyte	CD36
0	2.37513	0.445	0.111	0	Monocyte	STX11
0	1.73461	0.943	0.61	0	Monocyte	SRGN
0	2.36408	0.775	0.443	0	Monocyte	TSPO
0	3.40486	0.375	0.046	0	Monocyte	ALDH2
0	2.29736	0.431	0.103	0	Monocyte	SGK1
0	2.63647	0.463	0.135	0	Monocyte	LTA4H
0	2.45324	0.406	0.08	0	Monocyte	SYK
0	1.40521	0.603	0.278	0	Monocyte	HLA-DRB1
0	1.82566	0.907	0.583	0	Monocyte	S100A11
0	1.85883	0.567	0.246	0	Monocyte	ZYX
0	3.28101	0.37	0.05	0	Monocyte	RXRA
0	3.37126	0.355	0.035	0	Monocyte	TMEM176B
0	4.21128	0.34	0.021	0	Monocyte	LRRC25
0	2.19537	0.441	0.122	0	Monocyte	BID
0	2.44671	0.396	0.078	0	Monocyte	TGFBI
0	2.79657	0.349	0.031	0	Monocyte	RBP7
0	4.02795	0.354	0.037	0	Monocyte	ZNF385A
0	2.06282	0.482	0.165	0	Monocyte	ATP6V0D1
0	3.61269	0.346	0.029	0	Monocyte	PRAM1
0	1.59871	0.61	0.294	0	Monocyte	TNFRSF1B
0	3.40473	0.345	0.03	0	Monocyte	IRAK3
0	1.69119	0.531	0.218	0	Monocyte	C1orf162
0	3.38421	0.354	0.042	0	Monocyte	PYGL
0	1.8906	0.534	0.223	0	Monocyte	VMP1
0	5.00633	0.322	0.011	0	Monocyte	CD300E
0	3.22076	0.359	0.049	0	Monocyte	LRP1
0	4.09464	0.329	0.019	0	Monocyte	SMIM25
0	2.74194	0.369	0.06	0	Monocyte	PHACTR1
0	1.8293	0.606	0.298	0	Monocyte	RHOG
0	1.9037	0.499	0.191	0	Monocyte	NCOA4
0	2.70038	0.477	0.169	0	Monocyte	IER3
0	2.61822	0.42	0.113	0	Monocyte	UBE2D1
0	2.67972	0.351	0.045	0	Monocyte	MS4A7
0	1.74333	0.494	0.188	0	Monocyte	RILPL2
0	2.5999	0.394	0.089	0	Monocyte	LGALS9
0	1.72284	0.635	0.33	0	Monocyte	SERPINB1
0	1.65113	0.614	0.309	0	Monocyte	CTSD
0	2.41346	0.387	0.083	0	Monocyte	ACSL1
0	2.32964	0.491	0.187	0	Monocyte	AC020916.1
0	2.61315	0.401	0.098	0	Monocyte	GRINA
0	2.09661	0.354	0.051	0	Monocyte	PLXDC2
0	2.7198	0.339	0.038	0	Monocyte	NLRP3
0	1.86297	0.608	0.307	0	Monocyte	RNF149
0	2.61722	0.366	0.065	0	Monocyte	SLC43A2
0	1.69049	0.65	0.35	0	Monocyte	LGALS1
0	1.8101	0.554	0.255	0	Monocyte	IFITM3
0	2.60342	0.346	0.047	0	Monocyte	PTGS2
0	1.83523	0.453	0.155	0	Monocyte	PICALM
0	2.47545	0.397	0.102	0	Monocyte	IL17RA
0	1.90409	0.503	0.209	0	Monocyte	BNIP3L
0	2.66847	0.375	0.081	0	Monocyte	RASSF2
0	1.7919	0.537	0.245	0	Monocyte	CNPY3
0	3.12423	0.352	0.06	0	Monocyte	WARS
0	2.3017	0.399	0.108	0	Monocyte	CAPG
0	2.06099	0.505	0.216	0	Monocyte	RTN3
0	1.20755	0.565	0.276	0	Monocyte	ZEB2
0	3.70615	0.321	0.033	0	Monocyte	SULT1A1
0	2.075	0.427	0.139	0	Monocyte	CASP1
0	3.33989	0.311	0.023	0	Monocyte	ANPEP
0	2.50135	0.361	0.073	0	Monocyte	EMILIN2
0	1.43891	0.536	0.249	0	Monocyte	TIMP1
0	2.00807	0.363	0.076	0	Monocyte	TBXAS1
0	2.80862	0.33	0.044	0	Monocyte	LMO2
0	1.77169	0.541	0.257	0	Monocyte	CMTM6
0	1.48217	0.45	0.167	0	Monocyte	CD83
0	1.68201	0.514	0.231	0	Monocyte	QKI
0	1.68957	0.502	0.219	0	Monocyte	CARD16
0	4.12289	0.301	0.018	0	Monocyte	CLEC4A
0	3.72683	0.3	0.017	0	Monocyte	APOBEC3A
0	2.72961	0.335	0.053	0	Monocyte	LY86
0	1.50318	0.72	0.438	0	Monocyte	RAC1
0	1.99175	0.413	0.131	0	Monocyte	BACH1
0	2.79152	0.379	0.099	0	Monocyte	TMEM154
0	3.25361	0.316	0.036	0	Monocyte	TLR2
0	1.40883	0.839	0.559	0	Monocyte	LCP1
0	1.89957	0.442	0.163	0	Monocyte	AGTRAP
0	2.71463	0.321	0.042	0	Monocyte	CD93
0	3.81046	0.293	0.015	0	Monocyte	LILRA2
0	2.09966	0.39	0.113	0	Monocyte	TET2
0	3.84	0.295	0.019	0	Monocyte	AC020656.1
0	1.57059	0.688	0.412	0	Monocyte	IQGAP1
0	2.73885	0.333	0.058	0	Monocyte	KCTD12
0	2.193	0.553	0.278	0	Monocyte	RNASEK
0	1.44754	0.587	0.312	0	Monocyte	MYADM
0	3.01074	0.345	0.072	0	Monocyte	MBOAT7
0	3.92088	0.316	0.046	0	Monocyte	RETN
0	1.72854	0.557	0.288	0	Monocyte	MIDN
0	1.57993	0.54	0.272	0	Monocyte	AP2S1
0	1.73644	0.699	0.431	0	Monocyte	ZFP36L1
0	2.06903	0.575	0.307	0	Monocyte	ANP32A
0	1.86086	0.424	0.157	0	Monocyte	FBXL5
0	3.42524	0.305	0.038	0	Monocyte	ODF3B
0	4.93426	0.277	0.013	0	Monocyte	ASGR1
0	1.62615	0.786	0.523	0	Monocyte	GNAI2
0	1.93178	0.396	0.133	0	Monocyte	C4orf48
0	2.39066	0.39	0.127	0	Monocyte	CDKN1A
0	2.46416	0.406	0.143	0	Monocyte	SEC14L1
0	2.23085	0.359	0.097	0	Monocyte	MYD88
0	1.74375	0.383	0.122	0	Monocyte	NUMB
0	3.75307	0.288	0.027	0	Monocyte	BST1
0	3.90027	0.282	0.021	0	Monocyte	TMEM170B
0	2.81102	0.306	0.046	0	Monocyte	GAS7
0	2.00423	0.414	0.155	0	Monocyte	GPCPD1
0	2.91425	0.317	0.059	0	Monocyte	AMPD2
0	2.07131	0.368	0.11	0	Monocyte	SH3BP2
0	1.38451	0.394	0.137	0	Monocyte	ARHGAP26
0	1.9136	0.419	0.163	0	Monocyte	PPT1
0	1.45934	0.388	0.132	0	Monocyte	HLA-DRB5
0	2.66754	0.319	0.064	0	Monocyte	PAK1
0	2.69335	0.297	0.043	0	Monocyte	CXCL16
0	2.60555	0.316	0.063	0	Monocyte	LY96
0	1.58504	0.528	0.275	0	Monocyte	PGLS
0	1.87145	0.674	0.422	0	Monocyte	FOSB
0	3.40773	0.282	0.031	0	Monocyte	TMEM176A
0	1.79451	0.433	0.184	0	Monocyte	KDM6B
0	2.51112	0.332	0.083	0	Monocyte	NCF4
0	2.37185	0.347	0.098	0	Monocyte	ATG16L2
0	2.46497	0.331	0.083	0	Monocyte	TRIB1
0	1.79717	0.408	0.16	0	Monocyte	MAP2K3
0	2.03564	0.389	0.142	0	Monocyte	CRTAP
0	1.00881	0.428	0.181	0	Monocyte	HLA-DQB1
0	3.20751	0.318	0.071	0	Monocyte	CKAP4
0	3.27188	0.296	0.05	0	Monocyte	VNN2
0	1.21028	0.902	0.657	0	Monocyte	FOS
0	2.62032	0.303	0.059	0	Monocyte	BCL6
0	1.95521	0.346	0.103	0	Monocyte	NR4A1
0	1.66991	0.501	0.259	0	Monocyte	UBE2R2
0	1.42358	0.623	0.381	0	Monocyte	GRB2
0	2.42319	0.359	0.117	0	Monocyte	TRAPPC5
0	3.22959	0.271	0.03	0	Monocyte	CD86
0	3.88421	0.27	0.029	0	Monocyte	HBEGF
0	4.02363	0.256	0.015	0	Monocyte	SIRPB1
0	3.39695	0.278	0.038	0	Monocyte	SECTM1
0	1.36111	0.722	0.482	0	Monocyte	LRRFIP1
0	1.28881	0.568	0.328	0	Monocyte	FMNL1
0	1.74279	0.402	0.163	0	Monocyte	ATG3
0	1.69768	0.388	0.15	0	Monocyte	POU2F2
0	1.99271	0.351	0.113	0	Monocyte	KLF10
0	1.22715	0.419	0.181	0	Monocyte	YBX3
0	1.43165	0.703	0.465	0	Monocyte	LAMTOR4
0	1.02345	0.704	0.466	0	Monocyte	ITGB2
0	2.90885	0.279	0.043	0	Monocyte	TLR4
0	3.06663	0.275	0.039	0	Monocyte	CLEC4E
0	2.30349	0.327	0.091	0	Monocyte	RARA
0	1.43364	0.499	0.263	0	Monocyte	GLRX
0	1.46527	0.518	0.283	0	Monocyte	NOP10
0	2.11954	0.328	0.093	0	Monocyte	PPIF
0	2.7314	0.289	0.054	0	Monocyte	SULF2
0	1.97373	0.406	0.172	0	Monocyte	ALDOA
0	3.33596	0.259	0.025	0	Monocyte	PTAFR
0	1.80936	0.264	0.03	0	Monocyte	SLC8A1
0	1.57229	0.42	0.186	0	Monocyte	GLIPR2
0	1.62998	0.733	0.5	0	Monocyte	CAP1
0	1.36192	0.579	0.346	0	Monocyte	ZFAND5
0	1.51004	0.528	0.296	0	Monocyte	ACAP2
0	3.43099	0.26	0.028	0	Monocyte	ZNF467
0	2.0032	0.331	0.099	0	Monocyte	ADA2
0	2.55609	0.28	0.05	0	Monocyte	AQP9
0	1.96122	0.322	0.092	0	Monocyte	CCDC88A
0	1.35555	0.42	0.19	0	Monocyte	PLEKHO1
0	2.14279	0.31	0.08	0	Monocyte	PIK3AP1
0	1.63813	0.402	0.173	0	Monocyte	HSBP1
0	3.39827	0.261	0.032	0	Monocyte	JDP2
0	1.77764	0.311	0.082	0	Monocyte	ETS2
0	2.56789	0.316	0.088	0	Monocyte	NADK
0	3.13476	0.261	0.033	0	Monocyte	DOK3
0	1.42689	0.307	0.079	0	Monocyte	RBM47
0	2.53476	0.29	0.062	0	Monocyte	DENND3
0	2.32864	0.333	0.106	0	Monocyte	TLE3
0	1.0331	0.399	0.172	0	Monocyte	METRNL
0	2.03909	0.351	0.124	0	Monocyte	PLSCR1
0	2.81108	0.286	0.059	0	Monocyte	NAIP
0	1.99369	0.288	0.061	0	Monocyte	DOCK5
0	1.28589	0.402	0.176	0	Monocyte	HLA-DMA
0	3.02914	0.263	0.037	0	Monocyte	RNF144B
0	1.43879	0.49	0.264	0	Monocyte	GRK2
0	2.2493	0.314	0.089	0	Monocyte	CHP1
0	2.47507	0.265	0.04	0	Monocyte	ADGRE2
0	2.40377	0.285	0.06	0	Monocyte	EIF4EBP1
0	1.30669	0.818	0.593	0	Monocyte	IER2
0	1.94986	0.339	0.115	0	Monocyte	NOTCH2
0	1.79407	0.405	0.181	0	Monocyte	SKAP2
0	3.14866	0.255	0.031	0	Monocyte	LUCAT1
0	1.21428	0.712	0.489	0	Monocyte	LSP1
0	2.47614	0.298	0.075	0	Monocyte	C15orf39
0	1.28981	0.615	0.393	0	Monocyte	RNASET2
0	2.05438	0.31	0.089	0	Monocyte	ATP6V1B2
0	1.4459	0.841	0.62	0	Monocyte	MCL1
0	1.46202	0.392	0.172	0	Monocyte	MGAT1
0	1.25995	0.81	0.592	0	Monocyte	ZFP36
0	2.62604	0.254	0.036	0	Monocyte	CSF1R
0	2.12193	0.306	0.088	0	Monocyte	ARAP1
0	2.47274	0.286	0.068	0	Monocyte	SLC16A3
0	2.19383	0.269	0.052	0	Monocyte	2025-03-01
0	1.48061	0.394	0.177	0	Monocyte	IFNGR1
0	2.22274	0.309	0.092	0	Monocyte	PLXNC1
0	2.31739	0.291	0.074	0	Monocyte	PRKACA
0	1.23795	0.656	0.44	0	Monocyte	HCLS1
0	2.03023	0.258	0.042	0	Monocyte	RGS18
0	1.43306	0.739	0.523	0	Monocyte	ARPC1B
0	1.89342	0.346	0.13	0	Monocyte	SPG21
0	1.7206	0.367	0.152	0	Monocyte	SHKBP1
0	2.17577	0.292	0.077	0	Monocyte	C9orf72
0	1.38049	0.417	0.202	0	Monocyte	MYO9B
0	4.12962	0.259	0.045	0	Monocyte	FCGR3B
0	2.66865	0.269	0.055	0	Monocyte	RELT
0	2.01191	0.304	0.09	0	Monocyte	SCPEP1
0	1.49195	0.426	0.212	0	Monocyte	RGS19
0	1.72742	0.346	0.132	0	Monocyte	GNAQ
0	1.2242	0.511	0.298	0	Monocyte	LAMTOR1
0	1.50908	0.365	0.152	0	Monocyte	TPP1
0	1.48672	0.752	0.539	0	Monocyte	ARPC5
0	1.63913	0.454	0.242	0	Monocyte	PTEN
0	2.7952	0.255	0.044	0	Monocyte	P2RY13
0	2.19565	0.294	0.083	0	Monocyte	C20orf27
0	2.21192	0.272	0.062	0	Monocyte	FAM49A
0	1.58885	0.396	0.186	0	Monocyte	ZNF106
0	1.65264	0.339	0.13	0	Monocyte	TNFSF10
0	2.12272	0.283	0.074	0	Monocyte	MAPKAPK3
0	1.64593	0.342	0.134	0	Monocyte	CUX1
0	1.96591	0.323	0.115	0	Monocyte	NFIL3
0	1.58043	0.389	0.182	0	Monocyte	MED13L
0	1.12326	0.434	0.227	0	Monocyte	GSTO1
0	2.17547	0.34	0.134	0	Monocyte	NABP1
0	1.23234	0.501	0.295	0	Monocyte	WAS
0	2.26353	0.269	0.064	0	Monocyte	ZMIZ1
0	1.52774	0.417	0.212	0	Monocyte	CDC42EP3
0	2.12068	0.283	0.078	0	Monocyte	GNS
0	1.92879	0.331	0.127	0	Monocyte	NAGK
0	1.33022	0.517	0.313	0	Monocyte	GDI2
0	1.51342	0.336	0.132	0	Monocyte	PARVG
0	1.67684	0.369	0.165	0	Monocyte	UBE2J1
0	2.38696	0.304	0.1	0	Monocyte	MSRB1
0	2.52253	0.263	0.06	0	Monocyte	CALHM6
0	1.44069	0.298	0.095	0	Monocyte	HLA-DMB
0	1.03025	0.453	0.251	0	Monocyte	TCIRG1
0	1.34339	0.553	0.352	0	Monocyte	USP15
0	2.38437	0.267	0.067	0	Monocyte	NBPF14
0	1.94399	0.265	0.065	0	Monocyte	RASSF4
0	1.79405	0.303	0.104	0	Monocyte	BLVRA
0	1.95768	0.292	0.093	0	Monocyte	BCL3
0	1.22263	0.539	0.341	0	Monocyte	SAMHD1
0	1.32425	0.506	0.308	0	Monocyte	ADGRE5
0	1.9592	0.409	0.211	0	Monocyte	ATP6V0C
0	1.24595	0.676	0.479	0	Monocyte	GNG5
0	1.04393	0.535	0.339	0	Monocyte	HLA-DPA1
0	1.98231	0.273	0.078	0	Monocyte	HOTAIRM1
0	1.61144	0.331	0.136	0	Monocyte	AGTPBP1
0	1.99411	0.274	0.079	0	Monocyte	DENND5A
0	1.8126	0.297	0.102	0	Monocyte	MAP3K3
0	1.68412	0.293	0.098	0	Monocyte	ETV6
0	1.27525	0.413	0.218	0	Monocyte	PREX1
0	2.41068	0.331	0.137	0	Monocyte	ABTB1
0	1.84268	0.964	0.77	0	Monocyte	H3F3A
0	1.22971	0.456	0.263	0	Monocyte	CAPZA2
0	1.14439	0.509	0.316	0	Monocyte	GLIPR1
0	1.0646	0.687	0.495	0	Monocyte	CD74
0	1.27823	0.89	0.698	0	Monocyte	DUSP1
0	1.8843	0.358	0.166	0	Monocyte	ACTN1
0	1.18269	0.692	0.5	0	Monocyte	FYB1
0	1.33331	0.277	0.086	0	Monocyte	MPP1
0	2.14427	0.252	0.061	0	Monocyte	PRKCD
0	1.3395	0.321	0.13	0	Monocyte	CD4
0	1.20931	0.449	0.258	0	Monocyte	ATP2B1
0	1.55041	0.329	0.138	0	Monocyte	CMIP
0	1.82508	0.3	0.109	0	Monocyte	PDXK
0	1.46899	0.291	0.1	0	Monocyte	MFSD1
0	1.38491	0.491	0.301	0	Monocyte	CKLF
0	1.93694	0.279	0.09	0	Monocyte	IMPDH1
0	1.12143	0.462	0.273	0	Monocyte	DOCK8
0	2.11624	0.284	0.095	0	Monocyte	SLC6A6
0	1.18199	0.41	0.221	0	Monocyte	USP3
0	1.29401	0.725	0.537	0	Monocyte	UBE2D3
0	2.01816	0.269	0.082	0	Monocyte	AHR
0	1.1914	0.362	0.175	0	Monocyte	MAP3K8
0	1.38072	0.386	0.199	0	Monocyte	GABARAPL1
0	1.22282	0.607	0.42	0	Monocyte	PRR13
0	1.45465	0.715	0.528	0	Monocyte	ACTR2
0	1.21529	0.764	0.578	0	Monocyte	RHOA
0	1.87272	0.307	0.121	0	Monocyte	BAZ2B
0	1.91956	0.261	0.075	0	Monocyte	LAT2
0	2.03384	0.283	0.097	0	Monocyte	IL6R
0	1.14289	0.364	0.179	0	Monocyte	RIN3
0	1.81163	0.271	0.087	0	Monocyte	PLCB2
0	1.88878	0.254	0.07	0	Monocyte	UBXN11
0	1.46496	0.296	0.112	0	Monocyte	CREG1
0	1.55962	0.259	0.075	0	Monocyte	PLXNB2
0	1.94665	0.316	0.132	0	Monocyte	MX2
0	1.44649	0.415	0.231	0	Monocyte	MAP3K2
0	1.73813	0.328	0.145	0	Monocyte	EVI2A
0	1.42147	0.432	0.249	0	Monocyte	METTL9
0	1.5016	0.459	0.276	0	Monocyte	CHMP1B
0	2.11984	0.278	0.096	0	Monocyte	MID1IP1
0	1.16441	0.837	0.655	0	Monocyte	LAPTM5
0	1.1093	0.55	0.369	0	Monocyte	PKM
0	2.06988	0.304	0.123	0	Monocyte	ABHD5
0	1.72874	0.303	0.122	0	Monocyte	MOB3A
0	1.13658	0.536	0.356	0	Monocyte	ARPC4
0	1.20789	0.539	0.359	0	Monocyte	SLC2A3
0	1.60362	0.338	0.158	0	Monocyte	PELI1
0	1.42874	0.443	0.263	0	Monocyte	PPP1R18
0	1.94262	0.255	0.075	0	Monocyte	RIPK2
0	1.35764	0.414	0.234	0	Monocyte	HSD17B11
0	1.0074	0.529	0.35	0	Monocyte	TXN
0	1.5285	0.363	0.184	0	Monocyte	FAM120A
0	1.08634	0.525	0.348	0	Monocyte	PSMB3
0	1.25157	0.353	0.176	0	Monocyte	AKIRIN2
0	1.73754	0.272	0.096	0	Monocyte	UNC93B1
0	1.00952	0.519	0.343	0	Monocyte	SEC11A
0	1.53104	0.343	0.168	0	Monocyte	RNF13
0	1.33953	0.327	0.153	0	Monocyte	PLEC
0	1.46664	0.642	0.468	0	Monocyte	GSTP1
0	1.23929	0.576	0.402	0	Monocyte	PRELID1
0	1.99846	0.257	0.084	0	Monocyte	NBEAL2
0	1.07197	0.453	0.28	0	Monocyte	RAB5C
0	1.28885	0.364	0.191	0	Monocyte	SPAG9
0	1.03652	0.672	0.5	0	Monocyte	PPP1R15A
0	1.50441	0.324	0.152	0	Monocyte	FOXO3
0	1.22131	0.425	0.253	0	Monocyte	RIOK3
0	1.02515	0.455	0.284	0	Monocyte	RAB7A
0	1.1839	0.329	0.158	0	Monocyte	DPYD
0	1.60541	0.271	0.1	0	Monocyte	TESC
0	1.29669	0.369	0.198	0	Monocyte	CSRNP1
0	1.06012	0.583	0.412	0	Monocyte	TPI1
0	1.94528	0.272	0.102	0	Monocyte	CCDC88B
0	1.38817	0.862	0.692	0	Monocyte	VIM
0	1.03139	0.465	0.295	0	Monocyte	PGAM1
0	1.6762	0.256	0.086	0	Monocyte	MANBA
0	1.72634	0.26	0.09	0	Monocyte	TOM1
0	1.94994	0.79	0.621	0	Monocyte	IFITM2
0	1.08975	0.53	0.361	0	Monocyte	BLOC1S1
0	1.27252	0.344	0.175	0	Monocyte	CCNY
0	1.19299	0.984	0.816	0	Monocyte	ACTB
0	1.64258	0.457	0.289	0	Monocyte	SORL1
0	1.73408	0.29	0.122	0	Monocyte	PFKFB3
0	1.105	0.477	0.309	0	Monocyte	PTPN6
0	1.04341	0.717	0.549	0	Monocyte	DAZAP2
0	1.07881	0.397	0.23	0	Monocyte	SUPT4H1
0	1.34742	0.309	0.142	0	Monocyte	STX10
0	1.30671	0.312	0.145	0	Monocyte	PTTG1IP
0	1.5095	0.352	0.185	0	Monocyte	EP300
0	1.49174	0.337	0.171	0	Monocyte	RBPJ
0	1.5726	0.698	0.532	0	Monocyte	CCNL1
0	1.14837	0.54	0.375	0	Monocyte	PAK2
0	1.19508	0.405	0.24	0	Monocyte	PPP4C
0	1.4722	0.31	0.145	0	Monocyte	HIPK3
0	1.54451	0.315	0.15	0	Monocyte	ITGAM
0	1.63982	0.288	0.123	0	Monocyte	AC007952.4
0	1.22254	0.314	0.15	0	Monocyte	UQCRC1
0	2.23722	0.974	0.81	0	Monocyte	FTL
0	1.53868	0.922	0.759	0	Monocyte	OAZ1
0	1.10622	0.37	0.207	0	Monocyte	CTNNB1
0	1.37283	0.316	0.153	0	Monocyte	TRIM8
0	1.60944	0.279	0.117	0	Monocyte	RHOQ
0	1.36402	0.281	0.119	0	Monocyte	SLCO3A1
0	1.26233	0.535	0.374	0	Monocyte	CSTB
0	1.42837	0.437	0.277	0	Monocyte	PTBP3
0	1.67765	0.273	0.114	0	Monocyte	CYB5R4
0	1.57019	0.277	0.118	0	Monocyte	ASAP1
0	1.37914	0.275	0.116	0	Monocyte	PRDX3
0	1.14967	0.464	0.307	0	Monocyte	CDKN2D
0	1.43767	0.276	0.12	0	Monocyte	FLII
0	1.29706	0.29	0.134	0	Monocyte	NAAA
0	1.22237	0.339	0.184	0	Monocyte	TM9SF2
0	1.11461	0.329	0.174	0	Monocyte	SAT2
0	1.1146	0.406	0.251	0	Monocyte	CHMP2A
0	1.35235	0.385	0.23	0	Monocyte	PRKAR1A
0	1.01515	0.36	0.205	0	Monocyte	SYNGR2
0	1.02656	0.637	0.485	0	Monocyte	ELOB
0	1.78626	0.296	0.144	0	Monocyte	CTBS
0	1.69474	0.824	0.672	0	Monocyte	NFKBIA
0	1.82959	0.261	0.11	0	Monocyte	OAZ2
0	1.9074	0.251	0.1	0	Monocyte	SNX18
0	1.29479	0.408	0.257	0	Monocyte	IVNS1ABP
0	1.73336	0.253	0.103	0	Monocyte	SNX27
0	1.13632	0.387	0.237	0	Monocyte	KMT2C
0	1.06776	0.314	0.164	0	Monocyte	PER1
0	1.25626	0.82	0.67	0	Monocyte	ARPC3
0	1.63675	0.265	0.116	0	Monocyte	OTUD1
0	1.33855	0.379	0.23	0	Monocyte	IRS2
0	1.31801	0.295	0.147	0	Monocyte	IQSEC1
0	1.1686	0.344	0.196	0	Monocyte	TMEM167A
0	1.33104	0.27	0.123	0	Monocyte	ADPGK
0	1.07608	0.549	0.402	0	Monocyte	EIF4A1
0	1.15004	0.333	0.186	0	Monocyte	CHMP4B
0	1.11619	0.363	0.216	0	Monocyte	DBNL
0	1.17769	0.49	0.343	0	Monocyte	SELL
0	1.16866	0.47	0.323	0	Monocyte	OSBPL8
0	1.14519	0.348	0.201	0	Monocyte	JPT1
0	1.71531	0.259	0.113	0	Monocyte	CPD
0	1.10458	0.352	0.206	0	Monocyte	RAB10
0	1.1186	0.298	0.152	0	Monocyte	SRA1
0	1.23697	0.298	0.152	0	Monocyte	PTPN12
0	1.02817	0.5	0.355	0	Monocyte	ATP5MPL
0	1.23713	0.296	0.151	0	Monocyte	JARID2
0	1.03814	0.353	0.208	0	Monocyte	PIM3
0	1.02042	0.689	0.544	0	Monocyte	SERP1
0	1.52826	0.288	0.144	0	Monocyte	RASSF3
0	1.20499	0.29	0.146	0	Monocyte	OGFR
0	1.10046	0.357	0.213	0	Monocyte	MAPK1
0	1.12204	0.314	0.172	0	Monocyte	ETF1
0	1.84029	0.286	0.144	0	Monocyte	FRAT2
0	1.04061	0.37	0.228	0	Monocyte	MBD2
0	1.08894	0.423	0.281	0	Monocyte	RAB5IF
0	2.01702	0.27	0.129	0	Monocyte	PHC2
0	1.20266	0.284	0.143	0	Monocyte	PLEKHB2
0	1.49099	0.267	0.128	0	Monocyte	VAMP3
0	1.53519	0.254	0.115	0	Monocyte	TNFRSF1A
0	1.2484	0.621	0.482	0	Monocyte	LITAF
0	1.14331	0.295	0.156	0	Monocyte	ATOX1
0	1.30339	0.261	0.123	0	Monocyte	LAP3
0	1.46851	0.284	0.146	0	Monocyte	LASP1
0	1.06517	0.585	0.448	0	Monocyte	ACTR3
0	1.0898	0.337	0.201	0	Monocyte	MKRN1
0	2.08681	0.952	0.817	0	Monocyte	FTH1
0	1.17056	0.302	0.167	0	Monocyte	CSGALNACT2
0	1.36533	0.257	0.123	0	Monocyte	EPN1
0	1.01266	0.285	0.151	0	Monocyte	EIF4E2
0	1.04837	0.303	0.169	0	Monocyte	MIS18BP1
0	1.69678	0.287	0.153	0	Monocyte	CCPG1
0	1.02351	0.32	0.187	0	Monocyte	CAT
0	1.28917	0.37	0.238	0	Monocyte	LAMP2
0	1.02534	0.259	0.129	0	Monocyte	PTPRJ
0	1.09072	0.303	0.173	0	Monocyte	CLTC
0	1.29461	0.292	0.162	0	Monocyte	AGFG1
0	1.14729	0.529	0.4	0	Monocyte	CFLAR
0	1.55674	0.282	0.156	0	Monocyte	RAB27A
0	1.26844	0.297	0.172	0	Monocyte	PLK3
0	1.62414	0.278	0.155	0	Monocyte	IFNAR1
0	1.55955	0.258	0.135	0	Monocyte	ERGIC1
0	1.54237	0.267	0.145	0	Monocyte	ANKRD13A
0	1.27929	0.312	0.191	0	Monocyte	CYTH4
0	1.1018	0.348	0.227	0	Monocyte	NME2
0	1.19096	0.275	0.155	0	Monocyte	SNAP23
0	1.29115	0.285	0.167	0	Monocyte	LPGAT1
0	1.12717	0.277	0.16	0	Monocyte	ADIPOR1
0	1.81102	0.263	0.146	0	Monocyte	MSL1
0	1.49606	0.255	0.139	0	Monocyte	RAF1
0	1.26266	0.306	0.191	0	Monocyte	PHF20L1
0	1.2937	0.264	0.15	0	Monocyte	HNRNPH2
0	1.11517	0.269	0.156	0	Monocyte	LYPLA1
0	1.03841	0.307	0.195	0	Monocyte	SP3
0	1.02574	0.289	0.177	0	Monocyte	EIF4EBP2
0	1.23363	0.324	0.213	0	Monocyte	PPP1R15B
0	1.56132	0.329	0.218	0	Monocyte	GTF2I
0	1.09995	0.337	0.227	0	Monocyte	MKNK2
0	1.46991	0.281	0.172	0	Monocyte	PARP14
0	1.69312	0.318	0.209	0	Monocyte	R3HDM4
0	1.19771	0.374	0.265	0	Monocyte	PJA2
0	1.28883	0.347	0.238	0	Monocyte	IFRD1
0	1.41243	0.255	0.147	0	Monocyte	FNIP1
0	1.15451	0.43	0.322	0	Monocyte	BOD1L1
0	1.10471	0.336	0.23	0	Monocyte	SETX
0	1.06721	0.288	0.182	0	Monocyte	PNPLA8
0	1.24371	0.282	0.176	0	Monocyte	FLOT2
0	1.10971	0.283	0.178	0	Monocyte	CREBBP
0	1.28751	0.307	0.203	0	Monocyte	C6orf62
0	1.28816	0.312	0.211	0	Monocyte	IGF2R
0	1.27035	0.279	0.18	0	Monocyte	WDR26
0	1.08866	0.261	0.164	0	Monocyte	C16orf72
0	1.01995	0.432	0.336	0	Monocyte	HMGB2
0	1.19816	0.304	0.21	0	Monocyte	SHOC2
0	1.20073	0.296	0.203	0	Monocyte	PKN2
0	1.44472	0.259	0.169	0	Monocyte	UBN1
0	1.05261	0.273	0.184	0	Monocyte	DCP2
0	1.11949	0.43	0.344	0	Monocyte	CD46
0	1.41972	0.262	0.18	0	Monocyte	PLIN2
0	1.02942	0.303	0.221	0	Monocyte	RALBP1
0	1.1381	0.875	0.795	0	Monocyte	S100A4
0	1.26434	0.338	0.261	0	Monocyte	LBR
0	1.09222	0.307	0.23	0	Monocyte	GBP2
0	1.11257	0.25	0.179	0	Monocyte	PPP2R5A
0	1.39055	0.919	0.852	0	Monocyte	S100A6
0	1.02886	0.56	0.494	0	Monocyte	IRF1
0	1.59915	0.364	0.298	0	Monocyte	ALOX5AP
0	1.02069	0.288	0.222	0	Monocyte	CHD4
0	1.29976	0.781	0.717	0	Monocyte	GAPDH
0	1.52624	0.253	0.202	0	Monocyte	RFLNB
0	1.33386	0.599	0.549	0	Monocyte	SMCHD1
5.34903e-153	1.2211	0.465	0.455	2.09419972811222e-148	Monocyte	RIPOR2
0	2.16999	0.856	0.248	0	CD8+ cytotoxic	CCL5
0	1.44573	0.814	0.234	0	CD8+ cytotoxic	NKG7
0	1.51697	0.786	0.213	0	CD8+ cytotoxic	CST7
0	1.90456	0.756	0.183	0	CD8+ cytotoxic	GZMA
0	3.2059	0.522	0.091	0	CD8+ cytotoxic	CD8A
0	1.64167	0.752	0.325	0	CD8+ cytotoxic	CD3D
0	2.00384	0.559	0.141	0	CD8+ cytotoxic	GZMH
0	1.55202	0.691	0.273	0	CD8+ cytotoxic	GZMM
0	1.15637	0.673	0.256	0	CD8+ cytotoxic	CTSW
0	1.20352	0.821	0.404	0	CD8+ cytotoxic	CD3E
0	1.86872	0.789	0.375	0	CD8+ cytotoxic	DUSP2
0	1.45414	0.853	0.445	0	CD8+ cytotoxic	IL32
0	1.6849	0.679	0.282	0	CD8+ cytotoxic	CD3G
0	2.88021	0.446	0.079	0	CD8+ cytotoxic	KLRG1
0	3.64399	0.45	0.087	0	CD8+ cytotoxic	GZMK
0	1.43424	0.651	0.301	0	CD8+ cytotoxic	CD2
0	2.4616	0.417	0.082	0	CD8+ cytotoxic	CD8B
0	1.8747	0.52	0.186	0	CD8+ cytotoxic	CCL4
0	1.94672	0.54	0.214	0	CD8+ cytotoxic	LYAR
0	1.35608	0.565	0.258	0	CD8+ cytotoxic	RUNX3
0	1.39299	0.486	0.182	0	CD8+ cytotoxic	C12orf75
0	1.44089	0.536	0.244	0	CD8+ cytotoxic	TRAC
0	1.15168	0.611	0.319	0	CD8+ cytotoxic	SYNE2
0	1.18503	0.793	0.504	0	CD8+ cytotoxic	HCST
0	1.62433	0.431	0.148	0	CD8+ cytotoxic	SAMD3
0	1.00664	0.764	0.483	0	CD8+ cytotoxic	ARL4C
0	1.0558	0.426	0.147	0	CD8+ cytotoxic	KLRD1
0	1.13126	0.642	0.369	0	CD8+ cytotoxic	TRBC2
0	1.26432	0.67	0.398	0	CD8+ cytotoxic	PPP2R5C
0	1.02747	0.571	0.303	0	CD8+ cytotoxic	LCK
0	1.44007	0.373	0.12	0	CD8+ cytotoxic	MATK
0	1.33159	0.479	0.234	0	CD8+ cytotoxic	RORA
0	1.64273	0.409	0.164	0	CD8+ cytotoxic	APOBEC3G
0	3.56395	0.282	0.038	0	CD8+ cytotoxic	TRGC2
0	1.09404	0.477	0.236	0	CD8+ cytotoxic	SYNE1
0	1.33291	0.389	0.149	0	CD8+ cytotoxic	PYHIN1
0	1.17585	0.492	0.255	0	CD8+ cytotoxic	CLEC2D
0	1.55622	0.346	0.12	0	CD8+ cytotoxic	MYBL1
0	1.08033	0.464	0.25	0	CD8+ cytotoxic	SPOCK2
0	1.00299	0.545	0.332	0	CD8+ cytotoxic	FYN
0	1.4751	0.414	0.207	0	CD8+ cytotoxic	CMC1
0	1.0002	0.841	0.639	0	CD8+ cytotoxic	SRSF7
0	1.08479	0.47	0.276	0	CD8+ cytotoxic	PAXX
0	1.47637	0.399	0.208	0	CD8+ cytotoxic	KLRB1
0	1.32074	0.337	0.151	0	CD8+ cytotoxic	TENT5C
0	1.15291	0.369	0.183	0	CD8+ cytotoxic	IKZF3
0	1.22511	0.407	0.223	0	CD8+ cytotoxic	RARRES3
0	1.87593	0.271	0.089	0	CD8+ cytotoxic	SH2D1A
0	1.2016	0.319	0.149	0	CD8+ cytotoxic	PTPN7
0	1.16618	0.308	0.143	0	CD8+ cytotoxic	PTPN22
0	1.02935	0.33	0.173	0	CD8+ cytotoxic	CD96
0	1.10447	0.324	0.17	0	CD8+ cytotoxic	FKBP11
0	1.08088	0.321	0.17	0	CD8+ cytotoxic	ARAP2
0	1.23183	0.286	0.137	0	CD8+ cytotoxic	PRDM1
0	1.11951	0.324	0.177	0	CD8+ cytotoxic	CYTOR
0	1.00821	0.345	0.202	0	CD8+ cytotoxic	OPTN
0	1.08241	0.285	0.144	0	CD8+ cytotoxic	STAT4
0	1.03261	0.34	0.204	0	CD8+ cytotoxic	RGS1
0	1.1646	0.308	0.174	0	CD8+ cytotoxic	ZBTB38
0	1.12144	0.262	0.13	0	CD8+ cytotoxic	CHST12
0	1.06192	0.28	0.166	0	CD8+ cytotoxic	DNAJC1
0	1.77741	0.308	0.212	0	CD8+ cytotoxic	ZNHIT3
0	7.94481	0.891	0.019	0	B	CD79A
0	7.09096	0.87	0.03	0	B	MS4A1
0	7.39418	0.787	0.012	0	B	BANK1
0	3.14474	0.884	0.181	0	B	HLA-DQB1
0	1.86764	0.833	0.134	0	B	HLA-DQA1
0	5.16212	0.706	0.057	0	B	CD79B
0	4.93791	0.696	0.049	0	B	RALGPS2
0	3.17352	0.931	0.298	0	B	HLA-DRA
0	7.04094	0.654	0.025	0	B	IGHM
0	2.28346	0.904	0.297	0	B	HLA-DRB1
0	7.27564	0.608	0.009	0	B	LINC00926
0	2.44029	0.932	0.337	0	B	HLA-DPA1
0	2.52942	0.734	0.181	0	B	HLA-DMA
0	5.23966	0.568	0.03	0	B	TNFRSF13C
0	3.16627	0.605	0.099	0	B	HLA-DMB
0	2.69508	0.935	0.432	0	B	HLA-DPB1
0	8.77783	0.477	0.002	0	B	IGHD
0	3.73685	0.553	0.081	0	B	SWAP70
0	5.15144	0.495	0.028	0	B	AFF3
0	4.85773	0.586	0.129	0	B	IGKC
0	2.25618	0.625	0.17	0	B	MEF2C
0	2.40864	0.588	0.148	0	B	HLA-DRB5
0	3.4563	0.937	0.502	0	B	CD74
0	1.37695	0.85	0.418	0	B	LTB
0	7.69266	0.428	0.004	0	B	CD22
0	2.9483	0.513	0.09	0	B	CXXC5
0	9.10153	0.42	0.001	0	B	VPREB3
0	3.52406	0.468	0.052	0	B	TCF4
0	3.75107	0.466	0.054	0	B	HLA-DQA2
0	3.34193	0.474	0.064	0	B	IRF8
0	3.29316	0.467	0.065	0	B	2025-03-01
0	2.18938	0.614	0.215	0	B	SNX2
0	8.6928	0.393	0.001	0	B	PAX5
0	4.32975	0.415	0.027	0	B	BCL11A
0	2.2773	0.578	0.191	0	B	CD83
0	4.77918	0.411	0.026	0	B	P2RX5
0	7.94377	0.383	0.002	0	B	FCRL1
0	5.75607	0.392	0.011	0	B	BLK
0	2.07392	0.542	0.168	0	B	POU2F2
0	5.93935	0.378	0.007	0	B	SPIB
0	4.41885	0.383	0.019	0	B	GNG7
0	4.67552	0.388	0.025	0	B	ADAM28
0	1.79769	0.755	0.393	0	B	EZR
0	1.89855	0.568	0.21	0	B	FCMR
0	5.40617	0.372	0.021	0	B	FCER2
0	8.97922	0.35	0.001	0	B	FCRLA
0	1.92237	0.5	0.151	0	B	HVCN1
0	4.55491	0.37	0.024	0	B	COBLL1
0	7.43469	0.347	0.003	0	B	TCL1A
0	2.0999	0.409	0.069	0	B	PDLIM1
0	4.71332	0.339	0.022	0	B	JCHAIN
0	2.96965	0.389	0.074	0	B	CCDC50
0	5.81055	0.325	0.01	0	B	CD19
0	1.76525	0.506	0.194	0	B	BIRC3
0	4.20895	0.338	0.03	0	B	CD40
0	2.45298	0.382	0.082	0	B	LY86
0	1.08679	0.603	0.307	0	B	PRKCB
0	3.82602	0.325	0.03	0	B	POU2AF1
0	1.76562	0.332	0.039	0	B	HLA-DOB
0	3.0263	0.353	0.063	0	B	SEL1L3
0	2.69393	0.363	0.074	0	B	CIITA
0	7.49805	0.291	0.002	0	B	NIBAN3
0	3.36558	0.337	0.049	0	B	STRBP
0	1.86929	0.499	0.214	0	B	SYNGR2
0	1.30314	0.749	0.466	0	B	CD69
0	3.02451	0.356	0.074	0	B	BACH2
0	2.15877	0.377	0.099	0	B	EAF2
0	1.96519	0.413	0.135	0	B	STX7
0	1.85012	0.414	0.139	0	B	MTSS1
0	1.91371	0.433	0.159	0	B	SYPL1
0	2.46065	0.363	0.09	0	B	TPD52
0	5.26614	0.385	0.113	0	B	IGLC2
0	1.1215	0.538	0.269	0	B	SP110
0	1.37678	0.463	0.195	0	B	IKZF3
0	2.45346	0.357	0.091	0	B	CYB561A3
0	5.98005	0.268	0.005	0	B	FAM30A
0	4.45081	0.284	0.022	0	B	BLNK
0	1.80261	0.393	0.132	0	B	SP140
0	1.54327	0.374	0.119	0	B	SYK
0	1.62542	0.432	0.177	0	B	NCOA3
0	8.38937	0.255	0.001	0	B	FCRL2
0	2.02634	0.345	0.095	0	B	FCHSD2
0	2.62396	0.343	0.094	0	B	PLPP5
0	1.35957	0.503	0.256	0	B	SNHG7
0	1.12909	0.612	0.366	0	B	HERPUD1
0	3.23812	0.276	0.031	0	B	ARHGAP24
0	1.59684	0.337	0.092	0	B	ORAI2
0	3.69332	0.272	0.027	0	B	PKIG
0	1.09118	0.904	0.661	0	B	CD52
0	1.05427	0.338	0.097	0	B	PHACTR1
0	1.43322	0.46	0.22	0	B	PARP1
0	2.21676	0.349	0.109	0	B	SMIM14
0	2.20044	0.349	0.109	0	B	CHPT1
0	1.53805	0.967	0.727	0	B	CD37
0	1.26066	0.502	0.262	0	B	CHCHD10
0	1.33699	0.475	0.238	0	B	TMEM243
0	1.05668	0.648	0.417	0	B	FOXP1
0	5.37135	0.262	0.032	0	B	IGLC3
0	1.712	0.352	0.122	0	B	CD82
0	2.07462	0.352	0.122	0	B	ADK
0	1.69559	0.37	0.141	0	B	PPM1K
0	2.64703	0.262	0.034	0	B	FCGR2B
0	1.24154	0.489	0.261	0	B	PRDM2
0	2.59372	0.268	0.042	0	B	GAPT
0	1.08079	0.502	0.281	0	B	RCSD1
0	1.28597	0.421	0.201	0	B	MBD4
0	2.57949	0.267	0.048	0	B	BTK
0	1.9709	0.321	0.103	0	B	GGA2
0	4.43797	0.28	0.063	0	B	IGHA1
0	1.82847	0.308	0.091	0	B	NFKBID
0	2.78042	0.263	0.047	0	B	TMEM156
0	1.10305	0.485	0.269	0	B	RHOH
0	2.02201	0.296	0.081	0	B	CALHM6
0	1.95017	0.291	0.081	0	B	OSBPL10
0	1.51547	0.378	0.169	0	B	ZCCHC7
0	2.55154	0.257	0.049	0	B	HHEX
0	1.11755	0.411	0.203	0	B	ARID5B
0	2.09955	0.303	0.097	0	B	TSPAN3
0	1.77205	0.334	0.129	0	B	SMARCB1
0	2.23234	0.273	0.071	0	B	BCAS4
0	2.15046	0.295	0.095	0	B	SNX29
0	1.22491	0.379	0.18	0	B	MIS18BP1
0	1.27963	0.4	0.202	0	B	EBLN3P
0	1.36866	0.327	0.129	0	B	CTSH
0	1.48458	0.361	0.163	0	B	IFT57
0	1.26663	0.462	0.265	0	B	RBM38
0	1.86253	0.297	0.106	0	B	DNAJC10
0	1.35085	0.369	0.181	0	B	APPL1
0	1.43354	0.315	0.129	0	B	KIAA0040
0	1.09676	0.421	0.235	0	B	MKNK2
0	1.89549	0.288	0.104	0	B	LY9
0	1.88999	0.28	0.097	0	B	DMXL1
0	1.64639	0.286	0.103	0	B	TRAF5
0	1.44853	0.324	0.142	0	B	NGLY1
0	1.99807	0.279	0.098	0	B	CAMK2D
0	1.24605	0.348	0.17	0	B	NT5C
0	1.04858	0.928	0.752	0	B	RPS11
0	1.28698	0.339	0.164	0	B	POLD4
0	1.31023	0.268	0.096	0	B	LAT2
0	1.25907	0.318	0.146	0	B	PLEKHA2
0	2.04744	0.285	0.113	0	B	IL4R
0	1.67195	0.257	0.086	0	B	PARP15
0	1.28365	0.307	0.137	0	B	MEF2A
0	1.43991	0.314	0.149	0	B	DRAM2
0	1.57169	0.258	0.099	0	B	PLEKHF2
0	1.86754	0.256	0.098	0	B	GRASP
0	1.56947	0.276	0.121	0	B	ARHGAP17
0	1.1719	0.289	0.137	0	B	WASHC4
0	1.05054	0.336	0.185	0	B	BLOC1S2
0	1.04219	0.312	0.164	0	B	CHD9
0	1.04813	0.34	0.197	0	B	RNASEH2B
0	1.12414	0.268	0.131	0	B	DGKD
0	1.28355	0.266	0.129	0	B	PHTF2
0	1.1312	0.349	0.212	0	B	YBX3
0	1.14843	0.283	0.146	0	B	RB1
0	1.1714	0.266	0.135	0	B	NR4A1
0	1.0825	0.275	0.145	0	B	VEGFB
0	1.18869	0.252	0.128	0	B	SINHCAF
0	1.20596	0.251	0.127	0	B	AC025164.1
0	1.09554	0.273	0.151	0	B	GABPB1-AS1
0	1.1917	0.265	0.145	0	B	AIDA
0	1.00616	0.264	0.147	0	B	DCK
0	1.08724	0.259	0.147	0	B	PWP1
0	3.53142	0.906	0.109	0	Macrophage	CD68
0	3.97756	0.874	0.104	0	Macrophage	CD14
0	3.45572	0.841	0.101	0	Macrophage	MS4A6A
0	4.30776	0.915	0.18	0	Macrophage	CTSB
0	4.47117	0.813	0.079	0	Macrophage	MS4A7
0	2.36624	0.965	0.233	0	Macrophage	CST3
0	3.78908	0.8	0.09	0	Macrophage	MAFB
0	3.65118	0.77	0.072	0	Macrophage	TMEM176B
0	2.76823	0.816	0.118	0	Macrophage	FCGR2A
0	2.36239	0.891	0.201	0	Macrophage	GRN
0	3.10046	0.888	0.198	0	Macrophage	FCGRT
0	2.46826	0.833	0.144	0	Macrophage	C5AR1
0	1.9207	0.952	0.264	0	Macrophage	FCER1G
0	2.12177	0.852	0.173	0	Macrophage	MARCKS
0	2.18936	0.948	0.271	0	Macrophage	AIF1
0	2.22205	0.829	0.16	0	Macrophage	CYBB
0	5.53591	0.748	0.083	0	Macrophage	HMOX1
0	2.03238	0.778	0.116	0	Macrophage	CFD
0	2.3096	0.796	0.137	0	Macrophage	TIMP2
0	1.92099	0.803	0.148	0	Macrophage	PLAUR
0	3.64377	0.875	0.224	0	Macrophage	CTSZ
0	3.05986	0.752	0.11	0	Macrophage	CPVL
0	2.80878	0.785	0.148	0	Macrophage	BLVRB
0	2.32951	0.918	0.282	0	Macrophage	ANXA5
0	1.14004	0.81	0.177	0	Macrophage	SPI1
0	1.57167	0.973	0.345	0	Macrophage	TYROBP
0	2.03455	0.892	0.265	0	Macrophage	CEBPD
0	5.15834	0.672	0.045	0	Macrophage	CD163
0	1.74988	0.861	0.234	0	Macrophage	TYMP
0	4.96888	0.782	0.158	0	Macrophage	HSPA1A
0	2.06756	0.865	0.248	0	Macrophage	APLP2
0	3.14806	0.935	0.32	0	Macrophage	HLA-DRA
0	2.66085	0.903	0.29	0	Macrophage	NPC2
0	6.72578	0.624	0.02	0	Macrophage	C1QA
0	7.22688	0.608	0.01	0	Macrophage	C1QC
0	4.2324	0.656	0.058	0	Macrophage	CSF1R
0	7.34635	0.609	0.013	0	Macrophage	C1QB
0	3.19286	0.664	0.071	0	Macrophage	CXCL16
0	2.95198	0.708	0.118	0	Macrophage	MFSD1
0	1.72555	0.872	0.284	0	Macrophage	ASAH1
0	1.64006	0.779	0.194	0	Macrophage	RNF130
0	3.20284	0.673	0.09	0	Macrophage	KCTD12
0	4.04103	0.699	0.122	0	Macrophage	CTSL
0	3.04031	0.776	0.2	0	Macrophage	CD83
0	1.87125	0.923	0.347	0	Macrophage	SDCBP
0	3.0382	0.703	0.129	0	Macrophage	CREG1
0	2.66794	0.919	0.346	0	Macrophage	CTSD
0	2.87846	0.717	0.144	0	Macrophage	SGK1
0	7.52286	0.593	0.023	0	Macrophage	PLTP
0	1.50211	0.883	0.317	0	Macrophage	SOD2
0	3.42237	0.648	0.084	0	Macrophage	CD36
0	1.64735	0.936	0.373	0	Macrophage	BRI3
0	2.72564	0.636	0.075	0	Macrophage	CD93
0	2.25298	0.751	0.192	0	Macrophage	NINJ1
0	3.12101	0.665	0.107	0	Macrophage	ETS2
0	6.53596	0.569	0.011	0	Macrophage	MSR1
0	5.75458	0.586	0.03	0	Macrophage	MS4A4A
0	2.56142	0.669	0.118	0	Macrophage	CCDC88A
0	2.33481	0.643	0.092	0	Macrophage	LY96
0	3.15481	0.611	0.06	0	Macrophage	TMEM176A
0	1.61393	0.859	0.311	0	Macrophage	ZEB2
0	2.37953	0.744	0.196	0	Macrophage	MGAT1
0	3.3257	0.867	0.319	0	Macrophage	HLA-DRB1
0	2.39458	0.661	0.113	0	Macrophage	ATP6V1B2
0	2.58422	0.663	0.118	0	Macrophage	TGFBI
0	7.56228	0.555	0.012	0	Macrophage	FOLR2
0	2.50473	0.739	0.197	0	Macrophage	METRNL
0	5.15143	0.599	0.059	0	Macrophage	F13A1
0	5.26255	0.622	0.083	0	Macrophage	FABP5
0	1.52058	0.906	0.367	0	Macrophage	CEBPB
0	2.51792	0.646	0.108	0	Macrophage	MPEG1
0	2.16892	0.64	0.104	0	Macrophage	IGSF6
0	4.97451	0.617	0.082	0	Macrophage	DAB2
0	1.7421	0.809	0.283	0	Macrophage	CLTA
0	1.70389	0.689	0.163	0	Macrophage	KLF4
0	1.46585	0.83	0.306	0	Macrophage	GLUL
0	1.62394	0.868	0.344	0	Macrophage	PLEK
0	1.42645	0.786	0.265	0	Macrophage	QKI
0	2.45911	0.627	0.106	0	Macrophage	MPP1
0	2.15303	0.79	0.269	0	Macrophage	HIF1A
0	1.89897	0.963	0.443	0	Macrophage	PSAP
0	6.7418	0.558	0.039	0	Macrophage	SELENOP
0	1.51074	0.723	0.206	0	Macrophage	ATP6V0D1
0	2.80564	0.694	0.181	0	Macrophage	PLIN2
0	1.52551	0.84	0.329	0	Macrophage	ANXA2
0	5.14332	0.54	0.03	0	Macrophage	STAB1
0	7.16552	0.516	0.006	0	Macrophage	VSIG4
0	3.23937	0.568	0.058	0	Macrophage	CD86
0	1.77936	0.694	0.186	0	Macrophage	RBPJ
0	1.86394	0.714	0.208	0	Macrophage	IER3
0	5.94374	0.537	0.031	0	Macrophage	RNASE1
0	2.02858	0.598	0.093	0	Macrophage	RAB32
0	2.21994	0.727	0.223	0	Macrophage	LGALS3
0	3.20289	0.577	0.074	0	Macrophage	DSE
0	1.0778	0.748	0.245	0	Macrophage	PTPRE
0	1.40013	0.786	0.285	0	Macrophage	H2AFY
0	1.44136	0.629	0.128	0	Macrophage	CLEC7A
0	1.645	0.709	0.208	0	Macrophage	YBX3
0	1.17212	0.763	0.263	0	Macrophage	VMP1
0	1.96381	0.673	0.175	0	Macrophage	TPP1
0	1.34642	0.638	0.14	0	Macrophage	RAB31
0	3.00227	0.576	0.078	0	Macrophage	ARHGAP18
0	1.857	0.636	0.139	0	Macrophage	CD302
0	3.35583	0.55	0.054	0	Macrophage	HNMT
0	4.81866	0.585	0.089	0	Macrophage	LGMN
0	2.09581	0.867	0.372	0	Macrophage	SQSTM1
0	1.5105	0.694	0.199	0	Macrophage	HSBP1
0	4.51609	0.525	0.031	0	Macrophage	FCGR1A
0	1.79423	0.743	0.25	0	Macrophage	GSTO1
0	2.2662	0.603	0.11	0	Macrophage	EMILIN2
0	1.83105	0.597	0.105	0	Macrophage	RBM47
0	1.02976	0.642	0.15	0	Macrophage	CXCL8
0	2.37844	0.581	0.089	0	Macrophage	LRP1
0	1.76448	0.947	0.455	0	Macrophage	CTSS
0	2.42088	0.626	0.135	0	Macrophage	LAP3
0	2.09192	0.56	0.071	0	Macrophage	TLR2
0	1.44705	0.673	0.185	0	Macrophage	RNF13
0	3.1367	0.526	0.04	0	Macrophage	C3AR1
0	3.32982	0.72	0.235	0	Macrophage	ATP1B3
0	1.65581	0.701	0.217	0	Macrophage	PLEKHO1
0	2.47597	0.685	0.202	0	Macrophage	HLA-DMA
0	3.75385	0.533	0.05	0	Macrophage	EPB41L3
0	1.26238	0.884	0.401	0	Macrophage	ATP6V0B
0	2.74669	0.58	0.097	0	Macrophage	DDAH2
0	2.85385	0.593	0.111	0	Macrophage	RASGEF1B
0	1.40883	0.717	0.235	0	Macrophage	YWHAE
0	5.3715	0.507	0.026	0	Macrophage	NRP2
0	1.20065	0.773	0.293	0	Macrophage	CMTM6
0	1.79621	0.63	0.15	0	Macrophage	PLSCR1
0	3.86877	0.628	0.149	0	Macrophage	CCL3
0	2.76723	0.59	0.112	0	Macrophage	LAIR1
0	2.34493	0.583	0.107	0	Macrophage	ZFYVE16
0	1.4172	0.628	0.152	0	Macrophage	IFNGR2
0	1.46048	0.661	0.186	0	Macrophage	MEF2C
0	2.77785	0.864	0.389	0	Macrophage	CSTB
0	2.71582	0.615	0.141	0	Macrophage	PLD3
0	1.66968	0.785	0.312	0	Macrophage	WSB1
0	1.87067	0.695	0.223	0	Macrophage	CTNNB1
0	2.38774	0.59	0.118	0	Macrophage	HLA-DMB
0	2.50719	0.586	0.117	0	Macrophage	CPEB4
0	2.21312	0.607	0.138	0	Macrophage	TUBA1C
0	1.62686	0.582	0.113	0	Macrophage	NCF4
0	1.68682	0.586	0.122	0	Macrophage	ACSL1
0	2.82542	0.783	0.32	0	Macrophage	CTSC
0	2.09078	0.885	0.422	0	Macrophage	CD63
0	1.70467	0.671	0.209	0	Macrophage	SPAG9
0	1.49524	0.797	0.335	0	Macrophage	TNFRSF1B
0	2.66341	0.592	0.13	0	Macrophage	OTUD1
0	1.53051	0.706	0.247	0	Macrophage	BNIP3L
0	1.91549	0.609	0.151	0	Macrophage	CD4
0	5.46691	0.481	0.023	0	Macrophage	PMP22
0	1.6196	0.573	0.116	0	Macrophage	TNFSF13B
0	3.54985	0.552	0.096	0	Macrophage	HSPA1B
0	1.36074	0.761	0.305	0	Macrophage	ATP6AP2
0	1.20123	0.589	0.134	0	Macrophage	TNFAIP2
0	2.13195	0.618	0.164	0	Macrophage	FGL2
0	1.48695	0.657	0.206	0	Macrophage	AP1S2
0	2.56461	0.555	0.105	0	Macrophage	NANS
0	2.66832	0.635	0.185	0	Macrophage	PRNP
0	1.78245	0.583	0.133	0	Macrophage	RHOQ
0	1.97156	0.58	0.13	0	Macrophage	PDXK
0	3.16616	0.519	0.07	0	Macrophage	HAVCR2
0	3.92565	0.488	0.039	0	Macrophage	ADAM9
0	1.46923	0.675	0.227	0	Macrophage	SNX2
0	2.62795	0.501	0.053	0	Macrophage	NPL
0	1.02422	0.732	0.284	0	Macrophage	CAPZA2
0	1.40429	0.862	0.415	0	Macrophage	RTN4
0	1.68674	0.631	0.184	0	Macrophage	CLTC
0	1.41035	0.578	0.131	0	Macrophage	HEXB
0	1.24407	0.559	0.113	0	Macrophage	TBXAS1
0	1.00651	0.639	0.194	0	Macrophage	PICALM
0	4.31982	0.492	0.05	0	Macrophage	ATP1B1
0	1.20358	0.763	0.321	0	Macrophage	CANX
0	3.10272	0.5	0.058	0	Macrophage	VEGFA
0	2.65967	0.497	0.057	0	Macrophage	RNASE6
0	1.70414	0.65	0.211	0	Macrophage	RAP2B
0	3.20724	0.491	0.052	0	Macrophage	CYFIP1
0	1.83955	0.955	0.517	0	Macrophage	CD74
0	1.60057	0.598	0.16	0	Macrophage	CDKN1A
0	1.65699	0.83	0.392	0	Macrophage	DNAJA1
0	1.21561	0.814	0.377	0	Macrophage	SNX3
0	1.89396	0.564	0.127	0	Macrophage	DUSP6
0	1.03565	0.704	0.267	0	Macrophage	PYCARD
0	1.38572	0.57	0.133	0	Macrophage	ITGAX
0	1.2023	0.911	0.475	0	Macrophage	RAC1
0	4.25517	0.492	0.056	0	Macrophage	FNIP2
0	1.39587	0.639	0.203	0	Macrophage	IFNGR1
0	1.46248	0.63	0.195	0	Macrophage	PPT1
0	3.37408	0.506	0.071	0	Macrophage	TTYH3
0	1.6836	0.586	0.151	0	Macrophage	NAGK
0	2.30905	0.543	0.109	0	Macrophage	CEP170
0	8.15639	0.436	0.002	0	Macrophage	SLCO2B1
0	1.74527	0.63	0.196	0	Macrophage	MAP3K8
0	2.81844	0.488	0.054	0	Macrophage	ATP6V0A1
0	1.20869	0.728	0.294	0	Macrophage	BST2
0	1.36084	0.71	0.276	0	Macrophage	LAMP1
0	1.20294	0.766	0.333	0	Macrophage	CSNK1A1
0	2.01312	0.583	0.151	0	Macrophage	ARL8B
0	1.29403	0.581	0.149	0	Macrophage	OGFRL1
0	2.27256	0.487	0.056	0	Macrophage	GK
0	3.1259	0.477	0.046	0	Macrophage	ABCA1
0	1.45191	0.594	0.163	0	Macrophage	PTTG1IP
0	2.39561	0.518	0.088	0	Macrophage	RASSF4
0	1.23361	0.733	0.303	0	Macrophage	RAB7A
0	2.0199	0.531	0.102	0	Macrophage	GNS
0	1.65183	0.987	0.558	0	Macrophage	SAT1
0	3.87842	0.465	0.037	0	Macrophage	THBD
0	1.76947	0.584	0.156	0	Macrophage	PLEKHB2
0	1.46222	0.566	0.138	0	Macrophage	GRINA
0	2.09314	0.557	0.13	0	Macrophage	CTSH
0	5.98249	0.489	0.063	0	Macrophage	SPP1
0	1.38322	0.593	0.167	0	Macrophage	C4orf48
0	1.49163	0.517	0.092	0	Macrophage	PILRA
0	1.10573	0.652	0.229	0	Macrophage	RILPL2
0	1.62122	0.553	0.13	0	Macrophage	LGALS9
0	2.78566	0.49	0.068	0	Macrophage	ADAP2
0	2.30113	0.476	0.054	0	Macrophage	SIRPA
0	1.33355	0.511	0.091	0	Macrophage	PLXDC2
0	1.58387	0.616	0.196	0	Macrophage	RHEB
0	1.53896	0.678	0.26	0	Macrophage	SLC3A2
0	1.56915	0.512	0.094	0	Macrophage	SLC16A3
0	2.04255	0.595	0.177	0	Macrophage	SMS
0	1.16914	0.585	0.168	0	Macrophage	BACH1
0	3.19763	0.55	0.135	0	Macrophage	INSIG1
0	3.03041	0.469	0.054	0	Macrophage	RAB20
0	1.23218	0.634	0.22	0	Macrophage	RAB10
0	2.71626	0.493	0.079	0	Macrophage	MCOLN1
0	1.5421	0.582	0.169	0	Macrophage	ATOX1
0	2.53524	0.468	0.056	0	Macrophage	BMP2K
0	1.37353	0.553	0.141	0	Macrophage	STX7
0	2.16054	0.474	0.062	0	Macrophage	SLC15A3
0	1.10273	0.815	0.403	0	Macrophage	SH3BGRL
0	3.2426	0.773	0.362	0	Macrophage	HLA-DPA1
0	2.34823	0.504	0.093	0	Macrophage	DPYSL2
0	1.23357	0.691	0.28	0	Macrophage	ATP2B1
0	2.39413	0.5	0.09	0	Macrophage	SCARB2
0	2.15972	0.5	0.09	0	Macrophage	LY86
0	1.5069	0.662	0.252	0	Macrophage	TACC1
0	1.81008	0.763	0.353	0	Macrophage	LYZ
0	2.00643	0.621	0.212	0	Macrophage	HLA-DQB1
0	1.4186	0.6	0.191	0	Macrophage	MAP2K3
0	1.08142	0.746	0.337	0	Macrophage	TPM4
0	1.39676	0.788	0.38	0	Macrophage	ATP6V1F
0	3.27882	0.724	0.316	0	Macrophage	HSPD1
0	1.78786	0.581	0.173	0	Macrophage	SAMSN1
0	1.71884	0.813	0.405	0	Macrophage	PRDX1
0	1.20157	0.666	0.259	0	Macrophage	SSR3
0	2.45487	0.454	0.05	0	Macrophage	CCR1
0	1.55923	0.598	0.194	0	Macrophage	FCGR3A
0	2.77202	0.488	0.084	0	Macrophage	SH2B3
0	2.12478	0.476	0.072	0	Macrophage	SLC7A7
0	1.90786	0.489	0.086	0	Macrophage	DMXL2
0	2.17193	0.524	0.122	0	Macrophage	CD84
0	1.10006	0.659	0.257	0	Macrophage	LIMS1
0	1.36022	0.771	0.37	0	Macrophage	TXN
0	2.13124	0.487	0.086	0	Macrophage	GAA
0	1.18093	0.82	0.419	0	Macrophage	CDV3
0	2.59665	0.522	0.122	0	Macrophage	ATP13A3
0	1.07454	0.707	0.307	0	Macrophage	AP2S1
0	2.66424	0.496	0.098	0	Macrophage	EHD4
0	1.60495	0.73	0.332	0	Macrophage	DNAJB6
0	1.6085	0.471	0.073	0	Macrophage	TLR4
0	3.87339	0.466	0.069	0	Macrophage	CCL3L1
0	1.86488	0.54	0.143	0	Macrophage	RUNX1
0	1.16544	0.553	0.157	0	Macrophage	STX11
0	2.05637	0.53	0.134	0	Macrophage	NR4A1
0	1.01895	0.732	0.336	0	Macrophage	RNH1
0	1.21255	0.592	0.198	0	Macrophage	ATP6AP1
0	4.41778	0.478	0.084	0	Macrophage	CCL4L2
0	1.07365	0.475	0.082	0	Macrophage	LILRB3
0	3.12254	0.439	0.047	0	Macrophage	IL1RN
0	2.91666	0.45	0.058	0	Macrophage	ZFHX3
0	1.05761	0.779	0.388	0	Macrophage	SEC62
0	1.02461	0.602	0.211	0	Macrophage	C6orf62
0	1.44655	0.52	0.13	0	Macrophage	RIT1
0	1.07351	0.646	0.256	0	Macrophage	M6PR
0	1.17107	0.555	0.165	0	Macrophage	BID
0	2.07896	0.469	0.079	0	Macrophage	CORO1C
0	2.25744	0.544	0.155	0	Macrophage	SERPINB9
0	1.03045	0.797	0.409	0	Macrophage	POMP
0	1.74077	0.842	0.455	0	Macrophage	TUBA1B
0	1.50623	0.494	0.109	0	Macrophage	PIK3AP1
0	2.10923	0.441	0.057	0	Macrophage	CSF2RA
0	1.33777	0.479	0.095	0	Macrophage	LILRB2
0	1.57424	0.502	0.119	0	Macrophage	IL6R
0	2.18218	0.462	0.079	0	Macrophage	2025-03-01
0	2.84651	0.437	0.054	0	Macrophage	SHTN1
0	1.11948	0.593	0.211	0	Macrophage	SERPINB6
0	2.15024	0.452	0.07	0	Macrophage	SLC31A2
0	3.71709	0.423	0.041	0	Macrophage	NRP1
0	2.56614	0.462	0.082	0	Macrophage	P4HA1
0	1.1418	0.585	0.205	0	Macrophage	COMT
0	1.16362	0.567	0.187	0	Macrophage	ETF1
0	1.09297	0.559	0.18	0	Macrophage	ATF3
0	2.35774	0.463	0.084	0	Macrophage	LPAR6
0	1.41644	0.535	0.156	0	Macrophage	RRBP1
0	3.22963	0.419	0.041	0	Macrophage	CXCL2
0	2.44323	0.496	0.12	0	Macrophage	SNX9
0	3.04483	0.425	0.049	0	Macrophage	TSPAN4
0	1.37104	0.482	0.106	0	Macrophage	SLC43A2
0	1.11715	0.585	0.21	0	Macrophage	TMED5
0	2.18708	0.613	0.238	0	Macrophage	HSPB1
0	1.26639	0.599	0.225	0	Macrophage	RAB1A
0	4.95015	0.39	0.016	0	Macrophage	GPR34
0	1.54387	0.52	0.146	0	Macrophage	RB1
0	1.93641	0.552	0.179	0	Macrophage	ARRDC3
0	2.04267	0.634	0.261	0	Macrophage	B4GALT1
0	1.83594	0.677	0.306	0	Macrophage	DYNC1H1
0	1.07083	0.608	0.237	0	Macrophage	DOK2
0	2.51106	0.45	0.08	0	Macrophage	ASPH
0	1.63498	0.486	0.116	0	Macrophage	UNC93B1
0	2.69566	0.486	0.116	0	Macrophage	TXNRD1
0	1.19049	0.575	0.205	0	Macrophage	ADAM10
0	1.007	0.846	0.476	0	Macrophage	GPX4
0	2.65816	0.594	0.225	0	Macrophage	GPR183
0	2.37431	0.446	0.077	0	Macrophage	ICAM1
0	2.84109	0.477	0.108	0	Macrophage	NRIP1
0	1.41451	0.55	0.182	0	Macrophage	YWHAH
0	2.974	0.448	0.08	0	Macrophage	TLNRD1
0	1.20344	0.558	0.191	0	Macrophage	PNPLA8
0	1.96688	0.469	0.102	0	Macrophage	YWHAG
0	1.50283	0.523	0.156	0	Macrophage	HEXA
0	2.1352	0.491	0.124	0	Macrophage	STX4
0	1.96371	0.455	0.089	0	Macrophage	ZSWIM6
0	4.88564	0.396	0.03	0	Macrophage	SLC16A10
0	1.15161	0.55	0.186	0	Macrophage	SELENOS
0	2.26411	0.472	0.108	0	Macrophage	ACSL3
0	1.64285	0.51	0.146	0	Macrophage	MTSS1
0	1.05416	0.579	0.215	0	Macrophage	HM13
0	1.53381	0.549	0.186	0	Macrophage	AKR1A1
0	1.1033	0.962	0.599	0	Macrophage	NEAT1
0	1.09541	0.546	0.184	0	Macrophage	TMEM165
0	1.09236	0.572	0.21	0	Macrophage	RAB8B
0	4.18771	0.389	0.027	0	Macrophage	CCL2
0	1.62671	0.478	0.117	0	Macrophage	SCPEP1
0	2.90083	0.403	0.043	0	Macrophage	GNA15
0	1.94316	0.44	0.081	0	Macrophage	OTULINL
0	2.98882	0.411	0.053	0	Macrophage	B3GNT5
0	4.50706	0.383	0.025	0	Macrophage	BCAT1
0	1.85401	0.51	0.152	0	Macrophage	ARFGAP3
0	1.9613	0.501	0.144	0	Macrophage	KLF10
0	1.1185	0.457	0.1	0	Macrophage	PLBD1
0	1.04021	0.911	0.554	0	Macrophage	TMBIM6
0	1.67643	0.486	0.129	0	Macrophage	ADA2
0	2.11648	0.46	0.104	0	Macrophage	LIPA
0	3.04603	0.411	0.055	0	Macrophage	FUCA1
0	1.21241	0.744	0.388	0	Macrophage	REL
0	2.68315	0.491	0.135	0	Macrophage	EIF4E
0	2.89375	0.42	0.064	0	Macrophage	GLA
0	1.22001	0.845	0.49	0	Macrophage	CD44
0	1.99038	0.393	0.039	0	Macrophage	CXCL3
0	1.92381	0.502	0.148	0	Macrophage	CAPG
0	2.21849	0.424	0.07	0	Macrophage	PLEKHO2
0	2.30008	0.479	0.126	0	Macrophage	ELL2
0	1.33518	0.492	0.139	0	Macrophage	MEF2A
0	1.13312	0.562	0.21	0	Macrophage	AFF4
0	1.29305	0.544	0.192	0	Macrophage	CELF1
0	1.98496	0.447	0.096	0	Macrophage	SOAT1
0	1.24038	0.485	0.134	0	Macrophage	NQO2
0	1.08109	0.481	0.13	0	Macrophage	TNFRSF1A
0	3.74522	0.38	0.029	0	Macrophage	LILRB4
0	1.36414	0.559	0.209	0	Macrophage	GNA13
0	3.14039	0.405	0.055	0	Macrophage	SPATS2L
0	2.88644	0.396	0.046	0	Macrophage	TFEC
0	1.2678	0.627	0.278	0	Macrophage	RBMS1
0	1.36247	0.519	0.17	0	Macrophage	TMEM14C
0	1.73904	0.436	0.088	0	Macrophage	NAIP
0	1.00202	0.586	0.239	0	Macrophage	VDAC1
0	2.02811	0.439	0.092	0	Macrophage	ALDH2
0	1.13181	0.772	0.426	0	Macrophage	DBI
0	2.4442	0.408	0.062	0	Macrophage	ENG
0	1.0919	0.513	0.167	0	Macrophage	SNAP23
0	1.01885	0.541	0.197	0	Macrophage	VPS35
0	2.00473	0.54	0.196	0	Macrophage	EIF4A3
0	1.23408	0.487	0.143	0	Macrophage	VAMP3
0	2.06105	0.448	0.105	0	Macrophage	AHR
0	1.18187	0.971	0.628	0	Macrophage	S100A11
0	1.40224	0.491	0.148	0	Macrophage	ITPR2
0	2.94722	0.399	0.057	0	Macrophage	CHSY1
0	1.0191	0.623	0.281	0	Macrophage	FOSL2
0	8.38536	0.346	0.004	0	Macrophage	LYVE1
0	2.05786	0.391	0.05	0	Macrophage	MCTP1
0	2.42357	0.447	0.106	0	Macrophage	ATP2A2
0	1.92468	0.448	0.108	0	Macrophage	TMEM70
0	1.38901	0.465	0.125	0	Macrophage	ZNF267
0	1.62936	0.531	0.192	0	Macrophage	MAT2A
0	1.24788	0.521	0.182	0	Macrophage	POU2F2
0	4.19666	0.366	0.027	0	Macrophage	ITSN1
0	1.29587	0.44	0.102	0	Macrophage	MIR22HG
0	1.18714	0.481	0.143	0	Macrophage	NEU1
0	2.22447	0.402	0.065	0	Macrophage	MAFG
0	1.13623	0.5	0.163	0	Macrophage	ARL8A
0	1.4162	0.423	0.086	0	Macrophage	IL13RA1
0	1.64835	0.438	0.101	0	Macrophage	CD59
0	1.12313	0.513	0.177	0	Macrophage	HOOK3
0	1.118	0.515	0.179	0	Macrophage	CASP1
0	1.29395	0.48	0.144	0	Macrophage	HDLBP
0	1.98454	0.443	0.108	0	Macrophage	MAF
0	2.2674	0.478	0.143	0	Macrophage	CHORDC1
0	1.74611	0.41	0.075	0	Macrophage	IRAK3
0	1.52639	0.425	0.09	0	Macrophage	SNN
0	2.63625	0.39	0.056	0	Macrophage	KYNU
0	1.04847	0.506	0.173	0	Macrophage	FOXO3
0	2.13796	0.385	0.052	0	Macrophage	SERPING1
0	2.21379	0.539	0.207	0	Macrophage	RANBP2
0	1.10707	0.508	0.176	0	Macrophage	AGFG1
0	2.99005	0.374	0.042	0	Macrophage	DRAM1
0	1.85275	0.431	0.099	0	Macrophage	MAN1A1
0	2.84813	0.381	0.05	0	Macrophage	GPR137B
0	1.69388	0.413	0.082	0	Macrophage	GAS7
0	1.79921	0.382	0.052	0	Macrophage	CR1
0	1.00716	0.742	0.413	0	Macrophage	CFLAR
0	2.93696	0.38	0.051	0	Macrophage	C2
0	1.4953	0.418	0.089	0	Macrophage	FAM49A
0	1.433	0.7	0.371	0	Macrophage	GADD45B
0	1.56819	0.432	0.104	0	Macrophage	PRCP
0	1.03008	0.52	0.192	0	Macrophage	SAT2
0	2.05178	0.401	0.074	0	Macrophage	MGST2
0	1.50719	0.457	0.13	0	Macrophage	PEPD
0	3.82309	0.358	0.031	0	Macrophage	FMNL2
0	1.6252	0.615	0.289	0	Macrophage	TIMP1
0	2.78991	0.375	0.049	0	Macrophage	CLN8
0	1.34481	0.438	0.112	0	Macrophage	TPD52L2
0	1.14632	0.494	0.168	0	Macrophage	EVI2A
0	1.25586	0.718	0.392	0	Macrophage	LGALS1
0	1.12064	0.446	0.121	0	Macrophage	PTMS
0	3.61392	0.355	0.03	0	Macrophage	SNX8
0	1.43273	0.422	0.097	0	Macrophage	NFKBID
0	2.08774	0.406	0.082	0	Macrophage	ARID3A
0	1.12751	0.523	0.201	0	Macrophage	TCP1
0	1.31889	0.503	0.181	0	Macrophage	SYAP1
0	1.05267	0.508	0.186	0	Macrophage	USF2
0	1.64843	0.408	0.086	0	Macrophage	KIF1B
0	1.72531	0.454	0.133	0	Macrophage	HSPA4
0	1.16101	0.696	0.375	0	Macrophage	SELENOK
0	1.99371	0.595	0.274	0	Macrophage	CREM
0	2.87614	0.397	0.077	0	Macrophage	FKBP4
0	1.13176	0.458	0.138	0	Macrophage	WASHC4
0	1.7947	0.421	0.102	0	Macrophage	PEA15
0	1.29896	0.454	0.135	0	Macrophage	PRDX3
0	2.10016	0.384	0.065	0	Macrophage	KIAA0930
0	1.38075	0.422	0.105	0	Macrophage	C9orf72
0	1.06364	0.442	0.125	0	Macrophage	PPIF
0	1.08975	0.975	0.658	0	Macrophage	SRGN
0	1.34646	0.422	0.106	0	Macrophage	MANBA
0	1.1701	0.615	0.299	0	Macrophage	CHMP1B
0	1.32778	0.416	0.1	0	Macrophage	COLGALT1
0	1.04913	0.533	0.218	0	Macrophage	KDM6B
0	2.68755	0.385	0.071	0	Macrophage	ABL2
0	1.4771	0.38	0.066	0	Macrophage	LRRC25
0	2.28607	0.718	0.404	0	Macrophage	HSPE1
0	1.12441	0.451	0.138	0	Macrophage	ADAM17
0	1.36035	0.569	0.256	0	Macrophage	CACYBP
0	1.17931	0.47	0.157	0	Macrophage	PSMD12
0	2.02159	0.367	0.055	0	Macrophage	GNB4
0	1.4849	0.406	0.095	0	Macrophage	GAS6
0	2.55469	0.372	0.061	0	Macrophage	HBEGF
0	1.03768	0.43	0.12	0	Macrophage	SLC11A1
0	4.84571	0.323	0.013	0	Macrophage	MITF
0	1.53222	0.426	0.116	0	Macrophage	CSTA
0	2.58734	0.538	0.229	0	Macrophage	CCL4
0	1.95703	0.431	0.122	0	Macrophage	STIP1
0	1.41451	0.439	0.13	0	Macrophage	CNDP2
0	1.20982	0.459	0.151	0	Macrophage	RNF145
0	1.35273	0.583	0.275	0	Macrophage	LMNA
0	1.56635	0.396	0.089	0	Macrophage	MKNK1
0	1.28368	0.436	0.129	0	Macrophage	BLVRA
0	1.53103	0.421	0.114	0	Macrophage	UGCG
0	1.37321	0.449	0.143	0	Macrophage	NAA50
0	3.82219	0.341	0.035	0	Macrophage	PDK4
0	1.38065	0.422	0.116	0	Macrophage	ATP6V1D
0	3.77261	0.319	0.014	0	Macrophage	FCGR1B
0	2.58338	0.369	0.064	0	Macrophage	EPS8
0	1.07409	0.492	0.188	0	Macrophage	HMGA1
0	5.54855	0.312	0.008	0	Macrophage	ENPP2
0	2.43642	0.431	0.127	0	Macrophage	NR4A3
0	1.46543	0.388	0.084	0	Macrophage	LMO2
0	2.12314	0.537	0.234	0	Macrophage	NFKB1
0	1.49383	0.41	0.107	0	Macrophage	FEZ2
0	2.75859	0.352	0.049	0	Macrophage	IDH1
0	1.16139	0.447	0.145	0	Macrophage	EEA1
0	2.82059	0.377	0.076	0	Macrophage	XIST
0	3.2158	0.357	0.057	0	Macrophage	AC020656.1
0	1.22858	0.44	0.141	0	Macrophage	ATF6
0	1.36746	0.403	0.104	0	Macrophage	MYO5A
0	1.27971	0.366	0.067	0	Macrophage	LPCAT2
0	2.39448	0.356	0.058	0	Macrophage	TUBB2A
0	1.74309	0.366	0.068	0	Macrophage	RNF144B
0	1.23056	0.449	0.152	0	Macrophage	DRAM2
0	2.32292	0.558	0.261	0	Macrophage	MT2A
0	1.93488	0.372	0.076	0	Macrophage	TRPS1
0	1.08041	0.463	0.168	0	Macrophage	JARID2
0	1.0295	0.412	0.117	0	Macrophage	ARAP1
0	1.1029	0.468	0.174	0	Macrophage	GLUD1
0	1.6307	0.429	0.135	0	Macrophage	AHSA1
0	2.22532	0.355	0.062	0	Macrophage	ARHGAP21
0	1.11899	0.39	0.098	0	Macrophage	ATP6V1A
0	3.27199	0.325	0.033	0	Macrophage	LHFPL2
0	1.09919	0.44	0.148	0	Macrophage	ME2
0	5.10679	0.301	0.009	0	Macrophage	SIGLEC1
0	1.1871	0.41	0.119	0	Macrophage	PAFAH1B2
0	4.16372	0.307	0.016	0	Macrophage	PAPSS2
0	2.28237	0.335	0.045	0	Macrophage	CD33
0	3.54418	0.32	0.031	0	Macrophage	CTTNBP2NL
0	2.32922	0.566	0.277	0	Macrophage	HSPH1
0	2.02196	0.455	0.168	0	Macrophage	HLA-DQA1
0	1.09983	0.463	0.176	0	Macrophage	MRPL14
0	1.65327	0.397	0.11	0	Macrophage	TM2D2
0	1.24141	0.344	0.057	0	Macrophage	PTAFR
0	1.63667	0.345	0.058	0	Macrophage	FGD4
0	1.52591	0.4	0.114	0	Macrophage	FNDC3A
0	1.2669	0.387	0.101	0	Macrophage	PLIN3
0	1.60218	0.406	0.121	0	Macrophage	LFNG
0	1.45927	0.389	0.104	0	Macrophage	ACOT9
0	3.15923	0.333	0.048	0	Macrophage	COLEC12
0	1.05911	0.431	0.147	0	Macrophage	STX12
0	1.42543	0.404	0.12	0	Macrophage	LPCAT1
0	3.25326	0.319	0.035	0	Macrophage	AGAP3
0	2.21919	0.339	0.055	0	Macrophage	SMCO4
0	4.97521	0.293	0.009	0	Macrophage	GATM
0	2.05297	0.353	0.069	0	Macrophage	NAGA
0	2.03908	0.389	0.106	0	Macrophage	PDE4DIP
0	2.1195	0.368	0.085	0	Macrophage	GOLIM4
0	4.77792	0.295	0.012	0	Macrophage	VMO1
0	1.92181	0.482	0.199	0	Macrophage	ZNF331
0	1.34041	0.393	0.111	0	Macrophage	PLEKHM2
0	1.26174	0.413	0.131	0	Macrophage	TGIF1
0	1.48276	0.373	0.092	0	Macrophage	ATP6V1C1
0	2.008	0.341	0.06	0	Macrophage	CD9
0	3.79005	0.308	0.027	0	Macrophage	FAM198B
0	1.11127	0.458	0.178	0	Macrophage	FKBP2
0	2.31869	0.316	0.036	0	Macrophage	CPM
0	1.82367	0.358	0.078	0	Macrophage	GNPDA1
0	1.16133	0.52	0.241	0	Macrophage	SOCS3
0	4.40814	0.297	0.018	0	Macrophage	FAM20A
0	1.52911	0.346	0.068	0	Macrophage	RP2
0	1.44762	0.366	0.089	0	Macrophage	AGPAT2
0	1.64251	0.38	0.103	0	Macrophage	AP2A2
0	2.29164	0.368	0.092	0	Macrophage	TFRC
0	3.45073	0.308	0.032	0	Macrophage	TNS3
0	3.40974	0.299	0.023	0	Macrophage	OLFML2B
0	1.27509	0.704	0.428	0	Macrophage	CD81
0	1.28953	0.422	0.147	0	Macrophage	PNP
0	1.02052	0.395	0.12	0	Macrophage	CHP1
0	1.98467	0.321	0.047	0	Macrophage	FCHO2
0	1.21465	0.395	0.121	0	Macrophage	YTHDF3
0	2.19075	0.329	0.055	0	Macrophage	DUSP3
0	2.1718	0.324	0.051	0	Macrophage	ACER3
0	4.19479	0.311	0.038	0	Macrophage	DNAJA4
0	1.75718	0.357	0.084	0	Macrophage	SLC40A1
0	1.31599	0.357	0.084	0	Macrophage	RELT
0	1.22327	0.379	0.108	0	Macrophage	SLC25A24
0	1.12138	0.344	0.073	0	Macrophage	P2RY13
0	1.55543	0.354	0.083	0	Macrophage	ZNF385A
0	3.07184	0.438	0.168	0	Macrophage	HLA-DRB5
0	1.15413	0.425	0.155	0	Macrophage	AKR1B1
0	1.38042	0.323	0.053	0	Macrophage	CHST15
0	1.28612	0.528	0.258	0	Macrophage	PTPN1
0	1.10178	0.391	0.121	0	Macrophage	NFIC
0	1.01091	0.408	0.138	0	Macrophage	GALNT1
0	2.92453	0.306	0.038	0	Macrophage	IGF1
0	1.30066	0.367	0.099	0	Macrophage	PLXNB2
0	1.47714	0.348	0.081	0	Macrophage	FKBP15
0	5.03987	0.269	0.003	0	Macrophage	HPGDS
0	1.09042	0.363	0.097	0	Macrophage	ACSL4
0	1.4822	0.357	0.091	0	Macrophage	EIF4EBP1
0	2.8846	0.958	0.692	0	Macrophage	HSP90AA1
0	3.27369	0.29	0.024	0	Macrophage	EGFL7
0	3.19208	0.344	0.078	0	Macrophage	BAG3
0	5.4851	0.284	0.019	0	Macrophage	APOE
0	2.63475	0.326	0.062	0	Macrophage	RHOU
0	1.81165	0.903	0.639	0	Macrophage	HSP90AB1
0	1.98054	0.396	0.132	0	Macrophage	ZFAND2A
0	3.17829	0.288	0.024	0	Macrophage	ITGB5
0	2.34867	0.719	0.455	0	Macrophage	HLA-DPB1
0	5.77813	0.27	0.007	0	Macrophage	CD209
0	2.40028	0.323	0.06	0	Macrophage	LILRB5
0	1.26714	0.367	0.105	0	Macrophage	SPART
0	1.98873	0.322	0.06	0	Macrophage	PQLC1
0	1.23073	0.358	0.098	0	Macrophage	CALU
0	1.02932	0.341	0.082	0	Macrophage	NLRP3
0	1.06786	0.36	0.101	0	Macrophage	PITPNA
0	1.24309	0.366	0.108	0	Macrophage	RRAGC
0	1.3322	0.499	0.241	0	Macrophage	SH3BP5
0	1.58493	0.338	0.08	0	Macrophage	FUCA2
0	1.79393	0.325	0.068	0	Macrophage	PLXND1
0	2.06528	0.314	0.057	0	Macrophage	SLC9A9
0	2.5372	0.298	0.041	0	Macrophage	SH3TC1
0	2.11598	0.312	0.055	0	Macrophage	MOB1B
0	1.32278	0.325	0.068	0	Macrophage	ADM
0	3.35273	0.295	0.039	0	Macrophage	HSPA6
0	3.73237	0.277	0.021	0	Macrophage	PPARG
0	1.24432	0.376	0.12	0	Macrophage	PTP4A1
0	2.22506	0.295	0.04	0	Macrophage	DAPK1
0	1.31174	0.347	0.092	0	Macrophage	ZMIZ1
0	1.2043	0.378	0.123	0	Macrophage	WDR45B
0	3.26624	0.282	0.027	0	Macrophage	PXDC1
0	1.37331	0.335	0.081	0	Macrophage	AC016831.5
0	1.10818	0.375	0.121	0	Macrophage	IRAK1
0	1.00307	0.351	0.097	0	Macrophage	RXRA
0	1.01846	0.355	0.102	0	Macrophage	TMEM127
0	1.84533	0.321	0.068	0	Macrophage	AAED1
0	3.09366	0.277	0.024	0	Macrophage	SPRED1
0	2.44445	0.354	0.102	0	Macrophage	ANKH
0	1.12029	0.373	0.121	0	Macrophage	KCTD20
0	2.01385	0.311	0.059	0	Macrophage	GRK3
0	2.52706	0.303	0.052	0	Macrophage	SLC11A2
0	1.22342	0.336	0.086	0	Macrophage	CCDC50
0	1.37997	0.349	0.1	0	Macrophage	P2RX4
0	2.57135	0.284	0.035	0	Macrophage	NECTIN2
0	3.78684	0.267	0.019	0	Macrophage	PLA2G15
0	1.07388	0.356	0.108	0	Macrophage	TMEM33
0	1.31986	0.35	0.102	0	Macrophage	PPP2CB
0	1.22938	0.362	0.114	0	Macrophage	NTAN1
0	2.05232	0.303	0.055	0	Macrophage	RIPOR1
0	1.87321	0.386	0.138	0	Macrophage	USP36
0	1.81685	0.313	0.066	0	Macrophage	GM2A
0	1.34784	0.367	0.12	0	Macrophage	OLR1
0	1.11838	0.357	0.11	0	Macrophage	HEBP1
0	1.01461	0.381	0.134	0	Macrophage	NARS
0	1.59395	0.324	0.078	0	Macrophage	HSD17B4
0	1.20794	0.345	0.099	0	Macrophage	RDX
0	1.25139	0.351	0.106	0	Macrophage	ATP6V1H
0	1.59135	0.311	0.066	0	Macrophage	BCKDK
0	2.33926	0.28	0.036	0	Macrophage	SLC31A1
0	1.05187	0.365	0.121	0	Macrophage	EFR3A
0	1.02015	0.652	0.409	0	Macrophage	EZR
0	1.06647	0.336	0.093	0	Macrophage	TENT5A
0	3.32261	0.279	0.036	0	Macrophage	FSCN1
0	2.11809	0.279	0.036	0	Macrophage	DSC2
0	1.18092	0.377	0.135	0	Macrophage	OXSR1
0	1.54502	0.305	0.064	0	Macrophage	RAB13
0	1.52336	0.3	0.059	0	Macrophage	CLEC4A
0	1.09306	0.369	0.128	0	Macrophage	USP12
0	1.2673	0.323	0.082	0	Macrophage	IRF8
0	1.89272	0.31	0.07	0	Macrophage	NFKBIE
0	1.11519	0.352	0.112	0	Macrophage	NIPSNAP2
0	1.28298	0.31	0.07	0	Macrophage	TCF4
0	1.13574	0.338	0.099	0	Macrophage	RIPK2
0	2.16956	0.28	0.041	0	Macrophage	ABCG1
0	1.08581	0.352	0.113	0	Macrophage	TMED7
0	1.13955	0.37	0.131	0	Macrophage	PPTC7
0	2.15199	0.337	0.099	0	Macrophage	GCLM
0	1.80601	0.278	0.04	0	Macrophage	SMIM3
0	3.58711	0.252	0.014	0	Macrophage	CCRL2
0	1.66382	0.311	0.074	0	Macrophage	SGMS1
0	1.11279	0.329	0.093	0	Macrophage	PPFIA1
0	2.593	0.278	0.042	0	Macrophage	IL18
0	1.66422	0.337	0.101	0	Macrophage	ARHGAP5
0	2.74229	0.287	0.051	0	Macrophage	FGFR1
0	1.59943	0.307	0.071	0	Macrophage	MAPK6
0	1.37421	0.316	0.08	0	Macrophage	RHBDF2
0	1.00742	0.335	0.1	0	Macrophage	MAFF
0	2.20983	0.279	0.045	0	Macrophage	SLC43A3
0	1.2796	0.303	0.069	0	Macrophage	LYL1
0	1.10514	0.339	0.106	0	Macrophage	SLC39A1
0	2.51049	0.271	0.038	0	Macrophage	C15orf48
0	1.7539	0.303	0.07	0	Macrophage	METTL7A
0	2.67367	0.254	0.022	0	Macrophage	SIPA1L2
0	1.04376	0.321	0.089	0	Macrophage	CRK
0	1.14976	0.374	0.143	0	Macrophage	RALA
0	1.20124	0.318	0.087	0	Macrophage	KPNA2
0	1.27898	0.372	0.142	0	Macrophage	FCN1
0	1.89204	0.298	0.068	0	Macrophage	SEPT11
0	1.40023	0.324	0.096	0	Macrophage	ITGAV
0	1.78695	0.294	0.066	0	Macrophage	PI4K2A
0	1.60843	0.303	0.075	0	Macrophage	FUOM
0	1.10652	0.323	0.096	0	Macrophage	MSRB2
0	2.08259	0.302	0.077	0	Macrophage	PHLDA1
0	2.9677	0.257	0.033	0	Macrophage	RAPH1
0	1.26118	0.311	0.088	0	Macrophage	ZNF330
0	1.09513	0.323	0.1	0	Macrophage	DIAPH2
0	1.48902	0.269	0.047	0	Macrophage	FAM214B
0	2.15579	0.266	0.044	0	Macrophage	PDE4A
0	1.66556	0.289	0.067	0	Macrophage	GLMP
0	1.56116	0.299	0.077	0	Macrophage	LARP4
0	2.70722	0.259	0.038	0	Macrophage	AVPI1
0	3.09765	0.262	0.041	0	Macrophage	EMP1
0	1.22616	0.308	0.087	0	Macrophage	TRMT1
0	1.02278	0.286	0.065	0	Macrophage	SMIM25
0	1.89167	0.271	0.052	0	Macrophage	HES4
0	1.00495	0.321	0.104	0	Macrophage	TSPAN3
0	2.53119	0.25	0.034	0	Macrophage	CHST7
0	1.08574	0.324	0.109	0	Macrophage	SDCCAG8
0	1.19564	0.318	0.103	0	Macrophage	WARS
0	1.8306	0.271	0.057	0	Macrophage	EPB41L2
0	1.89184	0.273	0.059	0	Macrophage	SLC8B1
0	1.00976	0.293	0.079	0	Macrophage	UBE2W
0	1.36507	0.288	0.075	0	Macrophage	NUDT16
0	1.20218	0.269	0.057	0	Macrophage	PARVB
0	1.28114	0.293	0.081	0	Macrophage	SGK3
0	1.69076	0.252	0.041	0	Macrophage	WLS
0	1.25826	0.29	0.079	0	Macrophage	ANKRD9
0	1.39025	0.279	0.069	0	Macrophage	CRYL1
0	1.04245	0.307	0.097	0	Macrophage	REEP3
0	1.45848	0.286	0.076	0	Macrophage	PCBD1
0	1.9527	0.261	0.052	0	Macrophage	SLC17A5
0	1.48689	0.266	0.057	0	Macrophage	KCNQ1
0	1.35509	0.289	0.08	0	Macrophage	POR
0	1.25882	0.273	0.065	0	Macrophage	JDP2
0	1.82063	0.255	0.048	0	Macrophage	LTBR
0	1.24857	0.303	0.096	0	Macrophage	TOB2
0	1.12276	0.288	0.081	0	Macrophage	ABR
0	1.43966	0.26	0.054	0	Macrophage	FES
0	1.32189	0.292	0.086	0	Macrophage	VPS53
0	1.37032	0.273	0.068	0	Macrophage	EVI5
0	1.23896	0.28	0.075	0	Macrophage	GLB1
0	1.72105	0.279	0.075	0	Macrophage	DNAJB4
0	2.00672	0.251	0.047	0	Macrophage	SMPDL3A
0	1.0139	0.328	0.124	0	Macrophage	WWP1
0	1.19103	0.978	0.774	0	Macrophage	MT-ND3
0	1.62911	0.269	0.066	0	Macrophage	GNA12
0	1.06859	0.291	0.089	0	Macrophage	CALHM6
0	1.73849	0.252	0.051	0	Macrophage	SESTD1
0	1.76708	0.266	0.065	0	Macrophage	TBC1D9
0	1.2538	0.308	0.11	0	Macrophage	TENT4B
0	1.187	0.291	0.093	0	Macrophage	SMIM15
0	1.4681	0.262	0.065	0	Macrophage	SRGAP2
0	1.47161	0.262	0.065	0	Macrophage	SLC35F6
0	1.24914	0.263	0.066	0	Macrophage	STK38L
0	1.03066	0.314	0.117	0	Macrophage	FEM1B
0	1.05885	0.29	0.093	0	Macrophage	POLK
0	1.0701	0.299	0.103	0	Macrophage	GRASP
0	1.38832	0.276	0.08	0	Macrophage	FAM96A
0	1.29081	0.262	0.066	0	Macrophage	ANPEP
0	1.20662	0.278	0.083	0	Macrophage	CREBL2
0	1.02593	0.293	0.098	0	Macrophage	KHSRP
0	1.75955	0.275	0.081	0	Macrophage	SAP30
0	1.20216	0.279	0.086	0	Macrophage	EI24
0	1.10428	0.296	0.103	0	Macrophage	RCC2
0	1.06731	0.278	0.085	0	Macrophage	NAPRT
0	1.04011	0.279	0.087	0	Macrophage	EVA1B
0	1.27091	0.264	0.073	0	Macrophage	MUC20-OT1
0	1.21891	0.273	0.082	0	Macrophage	MPDU1
0	1.10215	0.541	0.352	0	Macrophage	RGCC
0	1.30472	0.269	0.08	0	Macrophage	SLC12A7
0	1.3771	0.251	0.062	0	Macrophage	LGALS3BP
0	1.30103	0.253	0.065	0	Macrophage	VAT1
0	1.18744	0.261	0.073	0	Macrophage	LILRB1
0	1.41156	0.25	0.064	0	Macrophage	ABHD12
0	1.52615	0.261	0.075	0	Macrophage	ATF5
0	1.43147	0.277	0.094	0	Macrophage	FOXK2
0	1.09492	0.271	0.088	0	Macrophage	NUP62
0	1.31286	0.27	0.089	0	Macrophage	IER5L
0	1.04256	0.975	0.794	0	Macrophage	UBC
0	1.09188	0.595	0.418	0	Macrophage	DNAJB1
0	1.00699	0.304	0.129	0	Macrophage	DUSP5
0	2.96034	0.995	0.833	0	Macrophage	FTL
0	1.88412	0.996	0.836	0	Macrophage	FTH1
0	6.89967	0.955	0.067	0	Fibroblast	MGP
0	8.17265	0.886	0.01	0	Fibroblast	COL1A2
0	4.74362	0.933	0.061	0	Fibroblast	CALD1
0	6.80808	0.845	0.014	0	Fibroblast	PLAC9
0	6.22878	0.844	0.022	0	Fibroblast	NNMT
0	6.58332	0.844	0.023	0	Fibroblast	AEBP1
0	5.45879	0.943	0.128	0	Fibroblast	IGFBP7
0	5.64795	0.862	0.054	0	Fibroblast	SERPING1
0	5.2199	0.854	0.055	0	Fibroblast	COL6A2
0	5.33203	0.819	0.026	0	Fibroblast	SOD3
0	4.76988	0.817	0.024	0	Fibroblast	SPARCL1
0	6.40086	0.816	0.024	0	Fibroblast	BGN
0	6.48964	0.915	0.127	0	Fibroblast	GSN
0	4.38175	0.823	0.042	0	Fibroblast	TAGLN
0	6.52995	0.788	0.015	0	Fibroblast	IGFBP5
0	6.71964	0.791	0.018	0	Fibroblast	PCOLCE
0	8.47105	0.786	0.015	0	Fibroblast	IGFBP6
0	6.65241	0.8	0.03	0	Fibroblast	C1S
0	4.11118	0.837	0.068	0	Fibroblast	SPARC
0	4.61346	0.829	0.06	0	Fibroblast	ADIRF
0	5.00281	0.872	0.104	0	Fibroblast	C1R
0	4.46029	0.841	0.075	0	Fibroblast	CFH
0	3.8039	0.838	0.072	0	Fibroblast	TPM1
0	3.05925	0.819	0.053	0	Fibroblast	FN1
0	4.73422	0.826	0.061	0	Fibroblast	CD9
0	6.91503	0.801	0.042	0	Fibroblast	CCDC80
0	5.68066	0.772	0.023	0	Fibroblast	NUPR1
0	7.3952	0.77	0.028	0	Fibroblast	LUM
0	6.4064	0.762	0.022	0	Fibroblast	CTGF
0	5.259	0.756	0.017	0	Fibroblast	CRYAB
0	5.11184	0.755	0.028	0	Fibroblast	PMP22
0	5.08273	0.782	0.056	0	Fibroblast	OGN
0	3.89712	0.867	0.141	0	Fibroblast	SELENOM
0	4.35591	0.763	0.044	0	Fibroblast	HTRA1
0	4.75346	0.782	0.064	0	Fibroblast	CLU
0	5.18035	0.739	0.022	0	Fibroblast	CAVIN3
0	3.90725	0.785	0.072	0	Fibroblast	EFEMP1
0	5.13351	0.74	0.032	0	Fibroblast	TFPI
0	6.17169	0.727	0.019	0	Fibroblast	COL14A1
0	5.62345	0.735	0.028	0	Fibroblast	CYR61
0	9.32487	0.715	0.013	0	Fibroblast	DCN
0	7.02005	0.724	0.023	0	Fibroblast	COL3A1
0	5.76835	0.723	0.022	0	Fibroblast	COL6A1
0	3.10838	0.937	0.245	0	Fibroblast	CST3
0	3.76733	0.793	0.105	0	Fibroblast	ID3
0	3.75651	0.74	0.053	0	Fibroblast	PRRX1
0	4.88562	0.718	0.034	0	Fibroblast	MFGE8
0	3.81779	0.705	0.027	0	Fibroblast	TPM2
0	2.47406	0.832	0.154	0	Fibroblast	MYL9
0	4.41656	0.712	0.037	0	Fibroblast	CAVIN1
0	2.7527	0.764	0.092	0	Fibroblast	S100A13
0	4.38204	0.716	0.047	0	Fibroblast	PRELP
0	3.4389	0.771	0.105	0	Fibroblast	CD59
0	2.73894	0.811	0.148	0	Fibroblast	TIMP2
0	4.7152	0.685	0.023	0	Fibroblast	LHFPL6
0	3.43606	0.763	0.107	0	Fibroblast	CD151
0	7.8799	0.669	0.013	0	Fibroblast	COL1A1
0	6.8556	0.657	0.007	0	Fibroblast	OMD
0	4.61815	0.68	0.033	0	Fibroblast	FXYD1
0	4.22652	0.683	0.04	0	Fibroblast	FHL1
0	5.35575	0.658	0.018	0	Fibroblast	COX7A1
0	4.89244	0.931	0.292	0	Fibroblast	TIMP1
0	3.10263	0.939	0.3	0	Fibroblast	IFITM3
0	4.97228	0.663	0.027	0	Fibroblast	LTBP1
0	5.85115	0.649	0.019	0	Fibroblast	CPE
0	3.47781	0.685	0.056	0	Fibroblast	MXRA8
0	4.94112	0.656	0.028	0	Fibroblast	PPIC
0	2.86945	0.871	0.243	0	Fibroblast	HSPB1
0	3.73717	0.691	0.064	0	Fibroblast	EMP2
0	4.46214	0.65	0.027	0	Fibroblast	C11orf96
0	3.00943	0.907	0.286	0	Fibroblast	DSTN
0	3.74631	0.653	0.036	0	Fibroblast	CAV1
0	4.64477	0.635	0.02	0	Fibroblast	MAP1B
0	4.82213	0.637	0.023	0	Fibroblast	PLS3
0	2.35167	0.844	0.23	0	Fibroblast	LGALS3
0	4.69406	0.65	0.036	0	Fibroblast	MT1E
0	4.01557	0.67	0.06	0	Fibroblast	NBL1
0	3.07658	0.668	0.058	0	Fibroblast	CTSK
0	4.98606	0.648	0.04	0	Fibroblast	DST
0	2.80965	0.732	0.125	0	Fibroblast	PTMS
0	3.27611	0.678	0.072	0	Fibroblast	TCF4
0	3.69931	0.676	0.071	0	Fibroblast	LIMA1
0	3.13492	0.863	0.264	0	Fibroblast	MT2A
0	2.98666	0.727	0.13	0	Fibroblast	EGR1
0	2.93107	0.754	0.157	0	Fibroblast	CYB5R3
0	3.47038	0.69	0.098	0	Fibroblast	GAS6
0	2.24788	0.804	0.216	0	Fibroblast	YBX3
0	4.28181	0.655	0.069	0	Fibroblast	LTBP4
0	3.31655	0.683	0.097	0	Fibroblast	RRAS
0	4.62824	0.623	0.037	0	Fibroblast	NFIB
0	5.12492	0.61	0.026	0	Fibroblast	SSPN
0	3.30153	0.683	0.103	0	Fibroblast	PRSS23
0	3.02748	0.676	0.098	0	Fibroblast	TCEAL4
0	5.9917	0.591	0.013	0	Fibroblast	CXCL12
0	3.49516	0.638	0.063	0	Fibroblast	CNN3
0	1.2256	0.851	0.278	0	Fibroblast	LMNA
0	1.5184	0.741	0.169	0	Fibroblast	HSPA1A
0	6.00878	0.582	0.012	0	Fibroblast	DKK3
0	2.82977	0.692	0.123	0	Fibroblast	NFIC
0	6.16548	0.576	0.008	0	Fibroblast	SULF1
0	5.93398	0.603	0.037	0	Fibroblast	FBLN1
0	3.64567	0.66	0.096	0	Fibroblast	LRP1
0	4.95	0.582	0.023	0	Fibroblast	EFEMP2
0	7.2546	0.563	0.005	0	Fibroblast	THBS2
0	4.13167	0.608	0.051	0	Fibroblast	IGFBP4
0	4.3381	0.593	0.039	0	Fibroblast	FSTL1
0	3.46524	0.624	0.071	0	Fibroblast	NR2F2
0	3.91472	0.611	0.058	0	Fibroblast	EPB41L2
0	7.77215	0.556	0.004	0	Fibroblast	ISLR
0	1.87509	0.824	0.276	0	Fibroblast	CEBPD
0	2.8514	0.652	0.105	0	Fibroblast	DDAH2
0	2.62362	0.701	0.155	0	Fibroblast	VKORC1
0	2.80355	0.65	0.107	0	Fibroblast	PRDX4
0	5.4758	0.562	0.021	0	Fibroblast	UACA
0	2.05961	0.71	0.171	0	Fibroblast	CCPG1
0	4.76978	0.576	0.037	0	Fibroblast	MMP2
0	1.7849	0.831	0.293	0	Fibroblast	ANXA5
0	4.88379	0.561	0.024	0	Fibroblast	COPZ2
0	6.28111	0.544	0.009	0	Fibroblast	MFAP4
0	3.10474	0.615	0.081	0	Fibroblast	CRIP2
0	2.33271	0.929	0.396	0	Fibroblast	LGALS1
0	9.38412	0.541	0.01	0	Fibroblast	SFRP2
0	3.52871	0.594	0.065	0	Fibroblast	RAB34
0	2.49347	0.69	0.161	0	Fibroblast	RRBP1
0	2.87741	0.628	0.1	0	Fibroblast	CALU
0	6.41872	0.535	0.008	0	Fibroblast	RARRES2
0	2.13679	0.87	0.343	0	Fibroblast	LAPTM4A
0	6.11151	0.538	0.012	0	Fibroblast	LTBP2
0	4.46389	0.546	0.021	0	Fibroblast	RCN3
0	2.2181	0.863	0.338	0	Fibroblast	ANXA2
0	4.71303	0.553	0.03	0	Fibroblast	CYBRD1
0	2.35292	0.694	0.174	0	Fibroblast	TMEM14C
0	5.60734	0.545	0.025	0	Fibroblast	FBN1
0	2.08338	0.729	0.21	0	Fibroblast	LEPROT
0	3.4985	0.582	0.063	0	Fibroblast	LGALS3BP
0	2.72611	0.588	0.073	0	Fibroblast	FAM114A1
0	2.55821	0.657	0.142	0	Fibroblast	REXO2
0	1.80322	0.816	0.301	0	Fibroblast	NPC2
0	2.30428	0.695	0.181	0	Fibroblast	FKBP2
0	1.54619	0.571	0.057	0	Fibroblast	ITGBL1
0	3.01374	0.601	0.088	0	Fibroblast	GOLIM4
0	2.78586	0.662	0.149	0	Fibroblast	VEGFB
0	5.40629	0.531	0.019	0	Fibroblast	MT1M
0	3.59999	0.578	0.067	0	Fibroblast	CTSF
0	2.50215	0.606	0.096	0	Fibroblast	MXRA7
0	3.71821	0.563	0.054	0	Fibroblast	TSPAN4
0	2.79268	0.938	0.429	0	Fibroblast	CD63
0	1.74952	0.564	0.057	0	Fibroblast	GNG11
0	4.64685	0.53	0.026	0	Fibroblast	PDGFRA
0	2.16974	0.608	0.104	0	Fibroblast	HSPA1B
0	2.57701	0.598	0.095	0	Fibroblast	NFIA
0	1.80007	0.861	0.358	0	Fibroblast	SEPT7
0	2.00932	0.862	0.359	0	Fibroblast	DYNLL1
0	2.11493	0.743	0.242	0	Fibroblast	NENF
0	5.84544	0.538	0.037	0	Fibroblast	SERPINF1
0	4.03214	0.526	0.028	0	Fibroblast	CTTN
0	4.31042	0.52	0.023	0	Fibroblast	TM4SF1
0	1.31944	0.682	0.186	0	Fibroblast	MARCKS
0	4.37166	0.53	0.034	0	Fibroblast	PDLIM3
0	5.54768	0.514	0.018	0	Fibroblast	PTGIS
0	1.86706	0.609	0.114	0	Fibroblast	CPQ
0	6.99395	0.504	0.01	0	Fibroblast	ABI3BP
0	2.52141	0.541	0.048	0	Fibroblast	SELENOP
0	3.9451	0.55	0.057	0	Fibroblast	GPX3
0	3.33688	0.532	0.039	0	Fibroblast	NPDC1
0	3.64129	0.542	0.052	0	Fibroblast	PLPP1
0	2.77832	0.921	0.431	0	Fibroblast	CD81
0	5.39679	0.534	0.045	0	Fibroblast	ADH1B
0	4.27178	0.525	0.036	0	Fibroblast	FBLN5
0	1.99157	0.614	0.126	0	Fibroblast	BEX3
0	1.85054	0.829	0.342	0	Fibroblast	MGST3
0	2.04623	0.677	0.191	0	Fibroblast	SELENOS
0	2.54665	0.581	0.097	0	Fibroblast	TSC22D1
0	4.77967	0.501	0.018	0	Fibroblast	AKAP12
0	3.6064	0.529	0.048	0	Fibroblast	PALLD
0	5.1765	0.51	0.031	0	Fibroblast	COL6A3
0	7.18011	0.499	0.02	0	Fibroblast	SFRP4
0	1.99346	0.691	0.212	0	Fibroblast	ESD
0	1.92288	0.687	0.209	0	Fibroblast	H2AFJ
0	1.88005	0.833	0.355	0	Fibroblast	SELENOW
0	3.80946	0.514	0.037	0	Fibroblast	SERPINH1
0	1.87437	0.713	0.236	0	Fibroblast	NUCB2
0	6.49865	0.484	0.01	0	Fibroblast	FGF7
0	4.065	0.51	0.038	0	Fibroblast	TIMP3
0	5.1662	0.487	0.015	0	Fibroblast	PDGFRB
0	4.25112	0.514	0.044	0	Fibroblast	EDIL3
0	3.22556	0.515	0.046	0	Fibroblast	FERMT2
0	6.50878	0.486	0.017	0	Fibroblast	FBLN2
0	6.35191	0.483	0.014	0	Fibroblast	PDGFRL
0	2.02303	0.638	0.169	0	Fibroblast	PTTG1IP
0	2.35899	0.577	0.109	0	Fibroblast	PSMB5
0	2.29734	0.602	0.135	0	Fibroblast	ARL2
0	2.58611	0.5	0.033	0	Fibroblast	PLTP
0	6.77267	0.48	0.014	0	Fibroblast	PCOLCE2
0	1.70361	0.704	0.241	0	Fibroblast	SPTBN1
0	5.76553	0.473	0.01	0	Fibroblast	NDN
0	2.4731	0.522	0.06	0	Fibroblast	TCEAL9
0	4.27592	0.491	0.029	0	Fibroblast	FOXC1
0	2.57799	0.546	0.085	0	Fibroblast	ASPH
0	3.72465	0.5	0.04	0	Fibroblast	ARHGAP29
0	3.32161	0.526	0.066	0	Fibroblast	ENG
0	1.61039	0.699	0.239	0	Fibroblast	RHOC
0	2.1521	0.602	0.142	0	Fibroblast	GINM1
0	1.55367	0.833	0.373	0	Fibroblast	ITGB1
0	6.29761	0.465	0.007	0	Fibroblast	TMEM98
0	2.81753	0.567	0.11	0	Fibroblast	CYB5A
0	1.63718	0.678	0.222	0	Fibroblast	ARF4
0	3.18864	0.522	0.066	0	Fibroblast	RAB13
0	2.62756	0.551	0.097	0	Fibroblast	ALDH2
0	1.83993	0.67	0.217	0	Fibroblast	KDELR2
0	4.20625	0.484	0.031	0	Fibroblast	C9orf3
0	1.76061	0.831	0.379	0	Fibroblast	PEBP1
0	2.11936	0.558	0.107	0	Fibroblast	SVIL
0	3.3189	0.511	0.06	0	Fibroblast	SPATS2L
0	2.0431	0.536	0.085	0	Fibroblast	PDLIM1
0	8.24965	0.453	0.003	0	Fibroblast	WISP2
0	5.75147	0.459	0.011	0	Fibroblast	AXL
0	1.95335	0.607	0.159	0	Fibroblast	SEPT2
0	2.03795	0.562	0.116	0	Fibroblast	PGRMC1
0	2.03412	0.632	0.187	0	Fibroblast	ADI1
0	4.21222	0.474	0.029	0	Fibroblast	GPX8
0	3.42799	0.473	0.028	0	Fibroblast	ACTA2
0	3.4452	0.497	0.053	0	Fibroblast	FGFR1
0	3.91601	0.487	0.043	0	Fibroblast	EMP1
0	2.75095	0.533	0.09	0	Fibroblast	LTBP3
0	1.14302	0.654	0.211	0	Fibroblast	FCGRT
0	2.28995	0.561	0.12	0	Fibroblast	SMIM14
0	2.34577	0.572	0.131	0	Fibroblast	APP
0	1.7002	0.656	0.216	0	Fibroblast	IL6ST
0	3.71661	0.48	0.04	0	Fibroblast	PPFIBP1
0	2.0991	0.589	0.149	0	Fibroblast	EEA1
0	3.55817	0.474	0.034	0	Fibroblast	TGFB1I1
0	1.33905	0.545	0.106	0	Fibroblast	CYSTM1
0	2.01971	0.57	0.131	0	Fibroblast	MAGED2
0	2.04598	0.831	0.392	0	Fibroblast	RPS27L
0	1.44974	0.735	0.298	0	Fibroblast	BSG
0	4.75119	0.453	0.017	0	Fibroblast	SDC2
0	2.76262	0.503	0.067	0	Fibroblast	NFIX
0	3.92855	0.47	0.034	0	Fibroblast	SPRY1
0	1.75725	0.697	0.262	0	Fibroblast	PHPT1
0	1.94517	0.59	0.156	0	Fibroblast	ANXA4
0	2.88496	0.564	0.13	0	Fibroblast	MT1X
0	2.67793	0.505	0.072	0	Fibroblast	EPHX1
0	5.06826	0.448	0.015	0	Fibroblast	GEM
0	2.36031	0.541	0.109	0	Fibroblast	ARL1
0	4.21169	0.456	0.024	0	Fibroblast	PROS1
0	1.87274	0.867	0.436	0	Fibroblast	EID1
0	1.37579	0.511	0.081	0	Fibroblast	A2M
0	1.70388	0.633	0.203	0	Fibroblast	HCFC1R1
0	2.50994	0.516	0.087	0	Fibroblast	RTL8C
0	5.71262	0.437	0.008	0	Fibroblast	FKBP10
0	1.69042	0.824	0.395	0	Fibroblast	RABAC1
0	2.68827	0.516	0.088	0	Fibroblast	EVA1B
0	1.5099	0.685	0.257	0	Fibroblast	LRPAP1
0	6.47676	0.434	0.006	0	Fibroblast	MRC2
0	2.05311	0.577	0.149	0	Fibroblast	PLD3
0	3.57207	0.462	0.035	0	Fibroblast	S100A16
0	1.86564	0.605	0.178	0	Fibroblast	ERLEC1
0	6.05944	0.434	0.008	0	Fibroblast	LRRC17
0	4.83778	0.434	0.008	0	Fibroblast	BICC1
0	1.79703	0.623	0.197	0	Fibroblast	LMAN1
0	2.16797	0.547	0.122	0	Fibroblast	SCPEP1
0	1.47069	0.819	0.394	0	Fibroblast	SEC62
0	6.52911	0.439	0.015	0	Fibroblast	C2orf40
0	3.43929	0.452	0.028	0	Fibroblast	FILIP1L
0	1.89628	0.462	0.041	0	Fibroblast	GLT8D2
0	1.56217	0.833	0.412	0	Fibroblast	PRDX1
0	1.4248	0.69	0.27	0	Fibroblast	SEM1
0	1.78761	0.622	0.203	0	Fibroblast	ADH5
0	3.45453	0.472	0.054	0	Fibroblast	PMEPA1
0	1.50892	0.66	0.243	0	Fibroblast	YWHAE
0	7.00927	0.426	0.01	0	Fibroblast	TNXB
0	2.86914	0.483	0.068	0	Fibroblast	EPS8
0	4.91447	0.428	0.014	0	Fibroblast	GUCY1A1
0	4.80774	0.444	0.031	0	Fibroblast	ASPN
0	2.3587	0.51	0.098	0	Fibroblast	FAM3C
0	1.57031	0.819	0.407	0	Fibroblast	DAD1
0	2.23446	0.533	0.124	0	Fibroblast	CSRP1
0	1.19194	0.79	0.381	0	Fibroblast	SQSTM1
0	3.85471	0.436	0.027	0	Fibroblast	ITGB5
0	5.89539	0.422	0.013	0	Fibroblast	C1QTNF1
0	1.86869	0.557	0.149	0	Fibroblast	HDLBP
0	1.37445	0.756	0.348	0	Fibroblast	SPCS2
0	4.08566	0.433	0.025	0	Fibroblast	BACE2
0	4.7792	0.424	0.018	0	Fibroblast	ANTXR1
0	2.83421	0.473	0.067	0	Fibroblast	RCN1
0	1.6762	0.502	0.098	0	Fibroblast	PLXDC2
0	1.09381	0.696	0.292	0	Fibroblast	CLTA
0	1.48863	0.639	0.236	0	Fibroblast	NDUFC1
0	1.58294	0.616	0.213	0	Fibroblast	ARID5B
0	1.32026	0.653	0.25	0	Fibroblast	DYNLRB1
0	1.71096	0.839	0.436	0	Fibroblast	LDHA
0	1.59032	0.608	0.206	0	Fibroblast	NDUFAF3
0	1.4375	0.746	0.344	0	Fibroblast	TPM4
0	1.01965	0.468	0.067	0	Fibroblast	CDKN1C
0	1.47968	0.536	0.135	0	Fibroblast	TNFRSF1A
0	1.70599	0.59	0.19	0	Fibroblast	PDLIM2
0	1.73295	0.573	0.173	0	Fibroblast	C19orf70
0	2.377	0.498	0.099	0	Fibroblast	DPYSL2
0	1.29223	0.68	0.282	0	Fibroblast	MRFAP1
0	2.92314	0.443	0.045	0	Fibroblast	OLFML3
0	2.72064	0.465	0.067	0	Fibroblast	BDH2
0	2.76459	0.467	0.069	0	Fibroblast	COPRS
0	1.30935	0.71	0.313	0	Fibroblast	ATP6AP2
0	4.04335	0.415	0.018	0	Fibroblast	MSRB3
0	2.78402	0.465	0.07	0	Fibroblast	SEPT11
0	3.13374	0.448	0.053	0	Fibroblast	AAMDC
0	4.06395	0.418	0.023	0	Fibroblast	PLSCR4
0	1.25734	0.722	0.327	0	Fibroblast	KDELR1
0	1.01995	0.77	0.376	0	Fibroblast	TXN
0	1.34257	0.535	0.142	0	Fibroblast	GPNMB
0	5.2698	0.401	0.008	0	Fibroblast	NOV
0	2.95672	0.439	0.046	0	Fibroblast	FEZ1
0	2.55396	0.473	0.08	0	Fibroblast	CLIC4
0	1.24742	0.75	0.358	0	Fibroblast	SBDS
0	1.45157	0.591	0.199	0	Fibroblast	C8orf59
0	3.25562	0.438	0.047	0	Fibroblast	GNG12
0	1.38478	0.483	0.092	0	Fibroblast	DAB2
0	1.75534	0.561	0.17	0	Fibroblast	CHD9
0	1.65483	0.59	0.199	0	Fibroblast	ZBTB20
0	1.57175	0.643	0.253	0	Fibroblast	MYDGF
0	3.6723	0.411	0.021	0	Fibroblast	RND3
0	1.75864	0.561	0.172	0	Fibroblast	FGL2
0	1.76381	0.514	0.126	0	Fibroblast	SNX9
0	4.83716	0.399	0.011	0	Fibroblast	IL33
0	1.35255	0.548	0.16	0	Fibroblast	BLVRB
0	2.65395	0.481	0.094	0	Fibroblast	ID4
0	5.39991	0.4	0.014	0	Fibroblast	VCAM1
0	4.97341	0.4	0.014	0	Fibroblast	LIMCH1
0	2.29648	0.483	0.097	0	Fibroblast	SCARB2
0	1.27998	0.563	0.177	0	Fibroblast	MORF4L2
0	1.5091	0.848	0.462	0	Fibroblast	TUBA1B
0	5.5066	0.394	0.01	0	Fibroblast	COL8A1
0	1.78036	0.548	0.164	0	Fibroblast	BCAP29
0	1.28412	0.879	0.495	0	Fibroblast	GSTP1
0	1.13255	0.757	0.373	0	Fibroblast	ATP5PF
0	3.79221	0.409	0.026	0	Fibroblast	AQP1
0	5.69366	0.397	0.015	0	Fibroblast	CP
0	1.66992	0.535	0.153	0	Fibroblast	TMEM109
0	1.29652	0.75	0.368	0	Fibroblast	GABARAPL2
0	1.46044	0.56	0.179	0	Fibroblast	DYNC1I2
0	2.63349	0.451	0.07	0	Fibroblast	TCEAL3
0	6.01838	0.39	0.009	0	Fibroblast	NDUFA4L2
0	2.50208	0.457	0.077	0	Fibroblast	C1orf123
0	2.9177	0.431	0.051	0	Fibroblast	CAV2
0	6.68587	0.385	0.005	0	Fibroblast	CDH11
0	1.15145	0.617	0.237	0	Fibroblast	CTSZ
0	1.03394	0.637	0.259	0	Fibroblast	GSTO1
0	1.0849	0.701	0.323	0	Fibroblast	RAB2A
0	1.27721	0.72	0.342	0	Fibroblast	RNH1
0	1.41815	0.567	0.189	0	Fibroblast	FAM96B
0	1.24001	0.628	0.251	0	Fibroblast	DUT
0	3.16212	0.425	0.048	0	Fibroblast	TUBB6
0	1.34183	0.698	0.321	0	Fibroblast	ATRAID
0	1.18105	0.67	0.294	0	Fibroblast	TMED10
0	1.23512	0.681	0.305	0	Fibroblast	PRDX2
0	1.3265	0.629	0.254	0	Fibroblast	NME3
0	1.39333	0.56	0.186	0	Fibroblast	DNAJC3
0	2.01125	0.487	0.113	0	Fibroblast	HEBP1
0	1.34146	0.606	0.232	0	Fibroblast	PDCD5
0	1.74203	0.491	0.117	0	Fibroblast	CBR1
0	4.28081	0.4	0.027	0	Fibroblast	OLFML2B
0	3.65845	0.395	0.022	0	Fibroblast	WWTR1
0	1.37737	0.641	0.268	0	Fibroblast	OSTC
0	1.54515	0.855	0.482	0	Fibroblast	GPX4
0	1.1098	0.714	0.341	0	Fibroblast	TUBB
0	1.17304	0.58	0.208	0	Fibroblast	HSBP1
0	1.47265	0.637	0.266	0	Fibroblast	SSR3
0	1.22222	0.646	0.275	0	Fibroblast	SRI
0	1.72795	0.875	0.504	0	Fibroblast	HSP90B1
0	4.14333	0.395	0.025	0	Fibroblast	EMILIN1
0	2.83913	0.416	0.046	0	Fibroblast	PAM
0	2.305	0.454	0.084	0	Fibroblast	WASL
0	4.7949	0.384	0.014	0	Fibroblast	ECM2
0	3.21747	0.409	0.039	0	Fibroblast	PKIG
0	1.16323	0.697	0.327	0	Fibroblast	NFE2L2
0	2.46725	0.417	0.048	0	Fibroblast	MTRNR2L8
0	4.0904	0.394	0.025	0	Fibroblast	COL4A2
0	4.01963	0.402	0.033	0	Fibroblast	CCL2
0	1.43673	0.856	0.488	0	Fibroblast	NUCKS1
0	5.14302	0.378	0.01	0	Fibroblast	PRRX2
0	1.08887	0.726	0.358	0	Fibroblast	NDUFC2
0	1.2507	0.598	0.23	0	Fibroblast	NUCB1
0	1.06305	0.736	0.369	0	Fibroblast	SEC11A
0	3.00125	0.417	0.051	0	Fibroblast	EPAS1
0	2.68325	0.438	0.072	0	Fibroblast	SOX4
0	5.27515	0.376	0.01	0	Fibroblast	AKR1C2
0	1.20604	0.815	0.449	0	Fibroblast	PDIA3
0	1.05176	0.679	0.314	0	Fibroblast	P4HB
0	1.04902	0.749	0.384	0	Fibroblast	SNX3
0	2.26296	0.455	0.09	0	Fibroblast	ARL3
0	1.21527	0.629	0.264	0	Fibroblast	MRPL51
0	1.00846	0.655	0.291	0	Fibroblast	REEP5
0	1.74007	0.492	0.128	0	Fibroblast	RRAGA
0	2.23395	0.433	0.071	0	Fibroblast	SGCB
0	1.31318	0.583	0.221	0	Fibroblast	ATP5MC1
0	3.73571	0.388	0.027	0	Fibroblast	DPYSL3
0	1.77741	0.522	0.161	0	Fibroblast	KLF9
0	3.46102	0.407	0.046	0	Fibroblast	CCND1
0	3.3685	0.391	0.03	0	Fibroblast	MYH10
0	1.24801	0.674	0.314	0	Fibroblast	PDIA6
0	3.93169	0.389	0.029	0	Fibroblast	PHLDA3
0	1.0571	0.707	0.347	0	Fibroblast	UBXN4
0	1.3427	0.577	0.218	0	Fibroblast	PPP1R14B
0	1.25902	0.62	0.262	0	Fibroblast	SLC38A2
0	1.09385	0.681	0.324	0	Fibroblast	KTN1
0	1.44118	0.573	0.216	0	Fibroblast	SEC31A
0	3.01136	0.402	0.046	0	Fibroblast	DPT
0	1.14355	0.585	0.229	0	Fibroblast	MINOS1
0	2.44563	0.434	0.078	0	Fibroblast	CISD1
0	1.5145	0.562	0.207	0	Fibroblast	MPG
0	1.20626	0.543	0.188	0	Fibroblast	YWHAH
0	1.45879	0.515	0.16	0	Fibroblast	TNFSF12
0	1.42498	0.53	0.176	0	Fibroblast	ATOX1
0	5.97818	0.36	0.006	0	Fibroblast	INMT
[truncated: 20,381 more rows]
