# Supplementary material for: An Integrative Strategy Delineates Modular Metabolic Remodeling and Potential Therapeutic Targets Across Metabolic Diseases
Source: Adv Sci (Weinh). 2026 Jun 22:e76250. Online ahead of print. doi: 10.1002/advs.76250 (PMC13336389; doi:10.1002/advs.76250)
Supplement: Supplementary file 2 — Supporting File 2: advs76250‐sup‐0002‐TablesS1–S6.zip. [file ADVS-9999-e76250-s001.zip › advs76250-sup-0004-TableS3.xlsx]

## Sheet: IRG
Supplementary Table 3 | Immune-related gene lists
Symbol	Category	Source
AZGP1	Antigen Processing and Presentation	PMID: 24791905
B2M	Antigen Processing and Presentation	PMID: 24791905
CALR	Antigen Processing and Presentation	PMID: 24791905
CANX	Antigen Processing and Presentation	PMID: 24791905
CD1A	Antigen Processing and Presentation	PMID: 24791905
CD1B	Antigen Processing and Presentation	PMID: 24791905
CD1C	Antigen Processing and Presentation	PMID: 24791905
CD1D	Antigen Processing and Presentation	PMID: 24791905
CD1E	Antigen Processing and Presentation	PMID: 24791905
CD4	Antigen Processing and Presentation	PMID: 24791905
CD8A	Antigen Processing and Presentation	PMID: 24791905
CD8B	Antigen Processing and Presentation	PMID: 24791905
CD74	Antigen Processing and Presentation	PMID: 24791905
CREB1	Antigen Processing and Presentation	PMID: 24791905
CTSB	Antigen Processing and Presentation	PMID: 24791905
CTSE	Antigen Processing and Presentation	PMID: 24791905
CTSL1	Antigen Processing and Presentation	PMID: 24791905
CTSS	Antigen Processing and Presentation	PMID: 24791905
FCER1G	Antigen Processing and Presentation	PMID: 24791905
FCGRT	Antigen Processing and Presentation	PMID: 24791905
PDIA3	Antigen Processing and Presentation	PMID: 24791905
HFE	Antigen Processing and Presentation	PMID: 24791905
HLA-A	Antigen Processing and Presentation	PMID: 24791905
HLA-B	Antigen Processing and Presentation	PMID: 24791905
HLA-C	Antigen Processing and Presentation	PMID: 24791905
HLA-DMA	Antigen Processing and Presentation	PMID: 24791905
HLA-DMB	Antigen Processing and Presentation	PMID: 24791905
HLA-DOA	Antigen Processing and Presentation	PMID: 24791905
HLA-DOB	Antigen Processing and Presentation	PMID: 24791905
HLA-DPA1	Antigen Processing and Presentation	PMID: 24791905
HLA-DPB1	Antigen Processing and Presentation	PMID: 24791905
HLA-DQA1	Antigen Processing and Presentation	PMID: 24791905
HLA-DQA2	Antigen Processing and Presentation	PMID: 24791905
HLA-DQB1	Antigen Processing and Presentation	PMID: 24791905
HLA-DRA	Antigen Processing and Presentation	PMID: 24791905
HLA-DRB1	Antigen Processing and Presentation	PMID: 24791905
HLA-DRB3	Antigen Processing and Presentation	PMID: 24791905
HLA-DRB4	Antigen Processing and Presentation	PMID: 24791905
HLA-DRB5	Antigen Processing and Presentation	PMID: 24791905
HLA-E	Antigen Processing and Presentation	PMID: 24791905
HLA-F	Antigen Processing and Presentation	PMID: 24791905
HLA-G	Antigen Processing and Presentation	PMID: 24791905
HLA-H	Antigen Processing and Presentation	PMID: 24791905
MR1	Antigen Processing and Presentation	PMID: 24791905
HSPA1A	Antigen Processing and Presentation	PMID: 24791905
HSPA1B	Antigen Processing and Presentation	PMID: 24791905
HSPA1L	Antigen Processing and Presentation	PMID: 24791905
HSPA2	Antigen Processing and Presentation	PMID: 24791905
HSPA4	Antigen Processing and Presentation	PMID: 24791905
HSPA5	Antigen Processing and Presentation	PMID: 24791905
HSPA6	Antigen Processing and Presentation	PMID: 24791905
HSPA8	Antigen Processing and Presentation	PMID: 24791905
HSP90AA1	Antigen Processing and Presentation	PMID: 24791905
HSP90AB1	Antigen Processing and Presentation	PMID: 24791905
ICAM1	Antigen Processing and Presentation	PMID: 24791905
IFNA1	Antigen Processing and Presentation	PMID: 24791905
IFNA2	Antigen Processing and Presentation	PMID: 24791905
IFNA4	Antigen Processing and Presentation	PMID: 24791905
IFNA5	Antigen Processing and Presentation	PMID: 24791905
IFNA6	Antigen Processing and Presentation	PMID: 24791905
IFNA7	Antigen Processing and Presentation	PMID: 24791905
IFNA8	Antigen Processing and Presentation	PMID: 24791905
IFNA10	Antigen Processing and Presentation	PMID: 24791905
IFNA13	Antigen Processing and Presentation	PMID: 24791905
IFNA14	Antigen Processing and Presentation	PMID: 24791905
IFNA16	Antigen Processing and Presentation	PMID: 24791905
IFNA17	Antigen Processing and Presentation	PMID: 24791905
IFNA21	Antigen Processing and Presentation	PMID: 24791905
IFNG	Antigen Processing and Presentation	PMID: 24791905
KIR2DL1	Antigen Processing and Presentation	PMID: 24791905
KIR2DL2	Antigen Processing and Presentation	PMID: 24791905
KIR2DL3	Antigen Processing and Presentation	PMID: 24791905
KIR2DL4	Antigen Processing and Presentation	PMID: 24791905
KIR2DS1	Antigen Processing and Presentation	PMID: 24791905
KIR2DS3	Antigen Processing and Presentation	PMID: 24791905
KIR2DS4	Antigen Processing and Presentation	PMID: 24791905
KIR2DS5	Antigen Processing and Presentation	PMID: 24791905
KIR3DL1	Antigen Processing and Presentation	PMID: 24791905
KIR3DL2	Antigen Processing and Presentation	PMID: 24791905
KLRC1	Antigen Processing and Presentation	PMID: 24791905
KLRC2	Antigen Processing and Presentation	PMID: 24791905
KLRC3	Antigen Processing and Presentation	PMID: 24791905
KLRD1	Antigen Processing and Presentation	PMID: 24791905
LTA	Antigen Processing and Presentation	PMID: 24791905
CIITA	Antigen Processing and Presentation	PMID: 24791905
MICA	Antigen Processing and Presentation	PMID: 24791905
MICB	Antigen Processing and Presentation	PMID: 24791905
NFYA	Antigen Processing and Presentation	PMID: 24791905
NFYB	Antigen Processing and Presentation	PMID: 24791905
NFYC	Antigen Processing and Presentation	PMID: 24791905
LGMN	Antigen Processing and Presentation	PMID: 24791905
PSMB8	Antigen Processing and Presentation	PMID: 24791905
PSMC1	Antigen Processing and Presentation	PMID: 24791905
PSMC2	Antigen Processing and Presentation	PMID: 24791905
PSMC3	Antigen Processing and Presentation	PMID: 24791905
PSMC4	Antigen Processing and Presentation	PMID: 24791905
PSMC5	Antigen Processing and Presentation	PMID: 24791905
PSMC6	Antigen Processing and Presentation	PMID: 24791905
PSMD1	Antigen Processing and Presentation	PMID: 24791905
PSMD2	Antigen Processing and Presentation	PMID: 24791905
PSMD3	Antigen Processing and Presentation	PMID: 24791905
PSMD4	Antigen Processing and Presentation	PMID: 24791905
PSMD5	Antigen Processing and Presentation	PMID: 24791905
PSMD7	Antigen Processing and Presentation	PMID: 24791905
PSMD8	Antigen Processing and Presentation	PMID: 24791905
PSMD10	Antigen Processing and Presentation	PMID: 24791905
PSMD11	Antigen Processing and Presentation	PMID: 24791905
PSMD13	Antigen Processing and Presentation	PMID: 24791905
PSME1	Antigen Processing and Presentation	PMID: 24791905
PSME1	Antigen Processing and Presentation	PMID: 24791905
PSME2	Antigen Processing and Presentation	PMID: 24791905
PSME2	Antigen Processing and Presentation	PMID: 24791905
RELB	Antigen Processing and Presentation	PMID: 24791905
RFX5	Antigen Processing and Presentation	PMID: 24791905
RFXAP	Antigen Processing and Presentation	PMID: 24791905
SLC10A2	Antigen Processing and Presentation	PMID: 24791905
TAP1	Antigen Processing and Presentation	PMID: 24791905
TAP2	Antigen Processing and Presentation	PMID: 24791905
TAPBP	Antigen Processing and Presentation	PMID: 24791905
THBS1	Antigen Processing and Presentation	PMID: 24791905
SHFM1	Antigen Processing and Presentation	PMID: 24791905
KLRC4	Antigen Processing and Presentation	PMID: 24791905
AP3B1	Antigen Processing and Presentation	PMID: 24791905
RFXANK	Antigen Processing and Presentation	PMID: 24791905
PSMD6	Antigen Processing and Presentation	PMID: 24791905
PSME3	Antigen Processing and Presentation	PMID: 24791905
PSMD14	Antigen Processing and Presentation	PMID: 24791905
CLEC4M	Antigen Processing and Presentation	PMID: 24791905
IFI30	Antigen Processing and Presentation	PMID: 24791905
PROCR	Antigen Processing and Presentation	PMID: 24791905
ADRM1	Antigen Processing and Presentation	PMID: 24791905
KIAA0368	Antigen Processing and Presentation	PMID: 24791905
TRPC4AP	Antigen Processing and Presentation	PMID: 24791905
CD209	Antigen Processing and Presentation	PMID: 24791905
UBXN1	Antigen Processing and Presentation	PMID: 24791905
ERAP1	Antigen Processing and Presentation	PMID: 24791905
TAPBPL	Antigen Processing and Presentation	PMID: 24791905
KIR2DL5A	Antigen Processing and Presentation	PMID: 24791905
ERAP2	Antigen Processing and Presentation	PMID: 24791905
ULBP3	Antigen Processing and Presentation	PMID: 24791905
ULBP2	Antigen Processing and Presentation	PMID: 24791905
ULBP1	Antigen Processing and Presentation	PMID: 24791905
KIR3DL3	Antigen Processing and Presentation	PMID: 24791905
RAET1E	Antigen Processing and Presentation	PMID: 24791905
RAET1L	Antigen Processing and Presentation	PMID: 24791905
UBR1	Antigen Processing and Presentation	PMID: 24791905
RAET1G	Antigen Processing and Presentation	PMID: 24791905
PDIA2	Antigen Processing and Presentation	PMID: 24791905
HAMP	Antimicrobials	PMID: 24791905
PI3	Antimicrobials	PMID: 24791905
CAMP	Antimicrobials	PMID: 24791905
DEFB4	Antimicrobials	PMID: 24791905
PPBP	Antimicrobials	PMID: 24791905
REG3G	Antimicrobials	PMID: 24791905
CXCL14	Antimicrobials	PMID: 24791905
CXCL16	Antimicrobials	PMID: 24791905
SLPI	Antimicrobials	PMID: 24791905
IL8	Antimicrobials	PMID: 24791905
CXCL10	Antimicrobials	PMID: 24791905
CXCL9	Antimicrobials	PMID: 24791905
CXCL5	Antimicrobials	PMID: 24791905
CXCL11	Antimicrobials	PMID: 24791905
CXCL6	Antimicrobials	PMID: 24791905
CXCL1	Antimicrobials	PMID: 24791905
CXCL12	Antimicrobials	PMID: 24791905
CXCL13	Antimicrobials	PMID: 24791905
CXCL2	Antimicrobials	PMID: 24791905
PF4	Antimicrobials	PMID: 24791905
XCL1	Antimicrobials	PMID: 24791905
CXCL3	Antimicrobials	PMID: 24791905
DEFB103A	Antimicrobials	PMID: 24791905
CCL13	Antimicrobials	PMID: 24791905
CCL1	Antimicrobials	PMID: 24791905
DEFB1	Antimicrobials	PMID: 24791905
CCL8	Antimicrobials	PMID: 24791905
ELANE	Antimicrobials	PMID: 24791905
DEFB103B	Antimicrobials	PMID: 24791905
DEFA3	Antimicrobials	PMID: 24791905
DEFA1	Antimicrobials	PMID: 24791905
TMSB10	Antimicrobials	PMID: 24791905
DEFA6	Antimicrobials	PMID: 24791905
DEFA5	Antimicrobials	PMID: 24791905
DEFA4	Antimicrobials	PMID: 24791905
LCN2	Antimicrobials	PMID: 24791905
LCN1	Antimicrobials	PMID: 24791905
COLEC10	Antimicrobials	PMID: 24791905
BPI	Antimicrobials	PMID: 24791905
S100A9	Antimicrobials	PMID: 24791905
S100A8	Antimicrobials	PMID: 24791905
DCD	Antimicrobials	PMID: 24791905
LCN6	Antimicrobials	PMID: 24791905
S100A12	Antimicrobials	PMID: 24791905
HTN3	Antimicrobials	PMID: 24791905
LCN8	Antimicrobials	PMID: 24791905
LOC728358	Antimicrobials	PMID: 24791905
CCR10	Antimicrobials	PMID: 24791905
CELA1	Antimicrobials	PMID: 24791905
DEFB106A	Antimicrobials	PMID: 24791905
PENK	Antimicrobials	PMID: 24791905
BPIL2	Antimicrobials	PMID: 24791905
MMP12	Antimicrobials	PMID: 24791905
BPIL3	Antimicrobials	PMID: 24791905
LEAP2	Antimicrobials	PMID: 24791905
SFTPD	Antimicrobials	PMID: 24791905
LCN9	Antimicrobials	PMID: 24791905
BPIL1	Antimicrobials	PMID: 24791905
PTGDS	Antimicrobials	PMID: 24791905
TMSB4X	Antimicrobials	PMID: 24791905
PGLYRP1	Antimicrobials	PMID: 24791905
ZC3HAV1	Antimicrobials	PMID: 24791905
TMSB15A	Antimicrobials	PMID: 24791905
S100B	Antimicrobials	PMID: 24791905
S100A13	Antimicrobials	PMID: 24791905
S100A6	Antimicrobials	PMID: 24791905
DEFB119	Antimicrobials	PMID: 24791905
DEFB107A	Antimicrobials	PMID: 24791905
DEFB105A	Antimicrobials	PMID: 24791905
SERPIND1	Antimicrobials	PMID: 24791905
DEFB129	Antimicrobials	PMID: 24791905
DEFB127	Antimicrobials	PMID: 24791905
S100P	Antimicrobials	PMID: 24791905
S100A7	Antimicrobials	PMID: 24791905
DEFB104A	Antimicrobials	PMID: 24791905
DEFB126	Antimicrobials	PMID: 24791905
DEFB106B	Antimicrobials	PMID: 24791905
DEFB104B	Antimicrobials	PMID: 24791905
DEFB107B	Antimicrobials	PMID: 24791905
PGLYRP3	Antimicrobials	PMID: 24791905
PGLYRP2	Antimicrobials	PMID: 24791905
S100A10	Antimicrobials	PMID: 24791905
S100A2	Antimicrobials	PMID: 24791905
DEFB125	Antimicrobials	PMID: 24791905
DEFB123	Antimicrobials	PMID: 24791905
DEFB105B	Antimicrobials	PMID: 24791905
DEFB132	Antimicrobials	PMID: 24791905
C20orf185	Antimicrobials	PMID: 24791905
LCN12	Antimicrobials	PMID: 24791905
PGLYRP4	Antimicrobials	PMID: 24791905
S100A11	Antimicrobials	PMID: 24791905
S100A5	Antimicrobials	PMID: 24791905
S100A3	Antimicrobials	PMID: 24791905
S100A1	Antimicrobials	PMID: 24791905
DEFB128	Antimicrobials	PMID: 24791905
DEFB108B	Antimicrobials	PMID: 24791905
HTN1	Antimicrobials	PMID: 24791905
LMBR1L	Antimicrobials	PMID: 24791905
S100A7A	Antimicrobials	PMID: 24791905
DEFB118	Antimicrobials	PMID: 24791905
COLEC12	Antimicrobials	PMID: 24791905
TMSB4Y	Antimicrobials	PMID: 24791905
DEFB131	Antimicrobials	PMID: 24791905
DEFB134	Antimicrobials	PMID: 24791905
DEFB130	Antimicrobials	PMID: 24791905
DEFB124	Antimicrobials	PMID: 24791905
DEFB121	Antimicrobials	PMID: 24791905
DEFB116	Antimicrobials	PMID: 24791905
DEFB115	Antimicrobials	PMID: 24791905
DEFB114	Antimicrobials	PMID: 24791905
DEFB113	Antimicrobials	PMID: 24791905
DEFB112	Antimicrobials	PMID: 24791905
DEFB110	Antimicrobials	PMID: 24791905
TMSB15B	Antimicrobials	PMID: 24791905
DEFB133	Antimicrobials	PMID: 24791905
S100Z	Antimicrobials	PMID: 24791905
MAVS	Antimicrobials	PMID: 24791905
TMSL3	Antimicrobials	PMID: 24791905
S100A14	Antimicrobials	PMID: 24791905
LCN10	Antimicrobials	PMID: 24791905
S100A16	Antimicrobials	PMID: 24791905
DEFB137	Antimicrobials	PMID: 24791905
DEFB136	Antimicrobials	PMID: 24791905
DEFB117	Antimicrobials	PMID: 24791905
DEFB111	Antimicrobials	PMID: 24791905
ZC3HAV1L	Antimicrobials	PMID: 24791905
S100A7L2	Antimicrobials	PMID: 24791905
LOC731414	Antimicrobials	PMID: 24791905
LOC730963	Antimicrobials	PMID: 24791905
COLEC2	Antimicrobials	PMID: 24791905
DEFB4P	Antimicrobials	PMID: 24791905
C20orf186	Antimicrobials	PMID: 24791905
IFNAR1	Antimicrobials	PMID: 24791905
AZU1	Antimicrobials	PMID: 24791905
LOC729523	Antimicrobials	PMID: 24791905
LOC100130154	Antimicrobials	PMID: 24791905
LOC100134379	Antimicrobials	PMID: 24791905
LOC100134289	Antimicrobials	PMID: 24791905
LOC100129216	Antimicrobials	PMID: 24791905
DEFA1A3	Antimicrobials	PMID: 24791905
LOC100131433	Antimicrobials	PMID: 24791905
LCN1L1	Antimicrobials	PMID: 24791905
S100G	Antimicrobials	PMID: 24791905
LOC648637	Antimicrobials	PMID: 24791905
LOC100130969	Antimicrobials	PMID: 24791905
LOC100133267	Antimicrobials	PMID: 24791905
LOC100133128	Antimicrobials	PMID: 24791905
LOC100128174	Antimicrobials	PMID: 24791905
TCHHL1	Antimicrobials	PMID: 24791905
TINAGL1	Antimicrobials	PMID: 24791905
IFNGR1	Antimicrobials	PMID: 24791905
SLC22A17	Antimicrobials	PMID: 24791905
WFIKKN1	Antimicrobials	PMID: 24791905
WFDC2	Antimicrobials	PMID: 24791905
IL6	Antimicrobials	PMID: 24791905
UMODL1	Antimicrobials	PMID: 24791905
TGFB1	Antimicrobials	PMID: 24791905
PF4V1	Antimicrobials	PMID: 24791905
MMP9	Antimicrobials	PMID: 24791905
KAL1	Antimicrobials	PMID: 24791905
TLR4	Antimicrobials	PMID: 24791905
IFNG	Antimicrobials	PMID: 24791905
SPAG11B	Antimicrobials	PMID: 24791905
A2M	Antimicrobials	PMID: 24791905
CTSL1	Antimicrobials	PMID: 24791905
NFKB1	Antimicrobials	PMID: 24791905
APOBEC3G	Antimicrobials	PMID: 24791905
FABP6	Antimicrobials	PMID: 24791905
NOD2	Antimicrobials	PMID: 24791905
MBL2	Antimicrobials	PMID: 24791905
SFTPA1B	Antimicrobials	PMID: 24791905
RBP1	Antimicrobials	PMID: 24791905
TLR2	Antimicrobials	PMID: 24791905
SLC40A1	Antimicrobials	PMID: 24791905
PLAU	Antimicrobials	PMID: 24791905
IL1B	Antimicrobials	PMID: 24791905
PAEP	Antimicrobials	PMID: 24791905
HFE2	Antimicrobials	PMID: 24791905
MUC5AC	Antimicrobials	PMID: 24791905
CTSS	Antimicrobials	PMID: 24791905
OBP2A	Antimicrobials	PMID: 24791905
PLTP	Antimicrobials	PMID: 24791905
MX1	Antimicrobials	PMID: 24791905
DDX58	Antimicrobials	PMID: 24791905
IL29	Antimicrobials	PMID: 24791905
IRF3	Antimicrobials	PMID: 24791905
SFTPA2	Antimicrobials	PMID: 24791905
SFTPA2B	Antimicrobials	PMID: 24791905
LPA	Antimicrobials	PMID: 24791905
LBP	Antimicrobials	PMID: 24791905
RBP4	Antimicrobials	PMID: 24791905
SFTPA1	Antimicrobials	PMID: 24791905
NOX4	Antimicrobials	PMID: 24791905
LTF	Antimicrobials	PMID: 24791905
IFNB1	Antimicrobials	PMID: 24791905
RBP5	Antimicrobials	PMID: 24791905
FABP7	Antimicrobials	PMID: 24791905
FABP5	Antimicrobials	PMID: 24791905
FABP3	Antimicrobials	PMID: 24791905
FABP2	Antimicrobials	PMID: 24791905
FABP4	Antimicrobials	PMID: 24791905
R3HDML	Antimicrobials	PMID: 24791905
C20orf71	Antimicrobials	PMID: 24791905
C20orf114	Antimicrobials	PMID: 24791905
OASL	Antimicrobials	PMID: 24791905
CRABP2	Antimicrobials	PMID: 24791905
CRABP1	Antimicrobials	PMID: 24791905
RBP7	Antimicrobials	PMID: 24791905
DUOX1	Antimicrobials	PMID: 24791905
OBP2B	Antimicrobials	PMID: 24791905
RBP2	Antimicrobials	PMID: 24791905
LCN15	Antimicrobials	PMID: 24791905
CETP	Antimicrobials	PMID: 24791905
FABP12	Antimicrobials	PMID: 24791905
FABP9	Antimicrobials	PMID: 24791905
PLUNC	Antimicrobials	PMID: 24791905
LCNL1	Antimicrobials	PMID: 24791905
C8G	Antimicrobials	PMID: 24791905
SPAG11A	Antimicrobials	PMID: 24791905
PI15	Antimicrobials	PMID: 24791905
NOX1	Antimicrobials	PMID: 24791905
PMP2	Antimicrobials	PMID: 24791905
APOD	Antimicrobials	PMID: 24791905
ORM2	Antimicrobials	PMID: 24791905
ORM1	Antimicrobials	PMID: 24791905
TNF	Antimicrobials	PMID: 24791905
CTSG	Antimicrobials	PMID: 24791905
PRTN3	Antimicrobials	PMID: 24791905
MAPK1	Antimicrobials	PMID: 24791905
PML	Antimicrobials	PMID: 24791905
AEN	Antimicrobials	PMID: 24791905
CYBB	Antimicrobials	PMID: 24791905
C20orf70	Antimicrobials	PMID: 24791905
ISG20	Antimicrobials	PMID: 24791905
BCL3	Antimicrobials	PMID: 24791905
ISG20L2	Antimicrobials	PMID: 24791905
NOX5	Antimicrobials	PMID: 24791905
NOX3	Antimicrobials	PMID: 24791905
DUOX2	Antimicrobials	PMID: 24791905
TLR3	Antimicrobials	PMID: 24791905
TFRC	Antimicrobials	PMID: 24791905
IFIH1	Antimicrobials	PMID: 24791905
LRP1	Antimicrobials	PMID: 24791905
TRIM5	Antimicrobials	PMID: 24791905
IDO1	Antimicrobials	PMID: 24791905
GDF15	Antimicrobials	PMID: 24791905
NEDD4	Antimicrobials	PMID: 24791905
ADIPOQ	Antimicrobials	PMID: 24791905
STAT3	Antimicrobials	PMID: 24791905
STAT1	Antimicrobials	PMID: 24791905
IL28A	Antimicrobials	PMID: 24791905
SOCS3	Antimicrobials	PMID: 24791905
SEMG1	Antimicrobials	PMID: 24791905
TNFSF10	Antimicrobials	PMID: 24791905
CCL20	Antimicrobials	PMID: 24791905
SOCS1	Antimicrobials	PMID: 24791905
RNASEL	Antimicrobials	PMID: 24791905
IRF1	Antimicrobials	PMID: 24791905
IL15	Antimicrobials	PMID: 24791905
APOBEC3F	Antimicrobials	PMID: 24791905
RARRES3	Antimicrobials	PMID: 24791905
CHIT1	Antimicrobials	PMID: 24791905
IFNA1	Antimicrobials	PMID: 24791905
CD40	Antimicrobials	PMID: 24791905
TLR7	Antimicrobials	PMID: 24791905
PPIA	Antimicrobials	PMID: 24791905
HFE	Antimicrobials	PMID: 24791905
ZYX	Antimicrobials	PMID: 24791905
NLRX1	Antimicrobials	PMID: 24791905
PGC	Antimicrobials	PMID: 24791905
VEGFA	Antimicrobials	PMID: 24791905
IKBKE	Antimicrobials	PMID: 24791905
ISG15	Antimicrobials	PMID: 24791905
DHX58	Antimicrobials	PMID: 24791905
TNFAIP3	Antimicrobials	PMID: 24791905
TFR2	Antimicrobials	PMID: 24791905
FCN2	Antimicrobials	PMID: 24791905
MUC4	Antimicrobials	PMID: 24791905
F2R	Antimicrobials	PMID: 24791905
ELN	Antimicrobials	PMID: 24791905
IL27	Antimicrobials	PMID: 24791905
MAPT	Antimicrobials	PMID: 24791905
LYZ	Antimicrobials	PMID: 24791905
CCL5	Antimicrobials	PMID: 24791905
LEP	Antimicrobials	PMID: 24791905
CYLD	Antimicrobials	PMID: 24791905
KLKB1	Antimicrobials	PMID: 24791905
CST4	Antimicrobials	PMID: 24791905
CSRP1	Antimicrobials	PMID: 24791905
MAPK14	Antimicrobials	PMID: 24791905
JUN	Antimicrobials	PMID: 24791905
ITGAV	Antimicrobials	PMID: 24791905
IRF5	Antimicrobials	PMID: 24791905
CCR6	Antimicrobials	PMID: 24791905
IL12B	Antimicrobials	PMID: 24791905
TLR8	Antimicrobials	PMID: 24791905
GNLY	Antimicrobials	PMID: 24791905
CD81	Antimicrobials	PMID: 24791905
EIF2AK2	Antimicrobials	PMID: 24791905
APOM	Antimicrobials	PMID: 24791905
CACYBP	Antimicrobials	PMID: 24791905
NOD1	Antimicrobials	PMID: 24791905
MAPK8	Antimicrobials	PMID: 24791905
MAPK3	Antimicrobials	PMID: 24791905
BST2	Antimicrobials	PMID: 24791905
BPHL	Antimicrobials	PMID: 24791905
PLA2G2A	Antimicrobials	PMID: 24791905
GRN	Antimicrobials	PMID: 24791905
NEWENTRY	Antimicrobials	PMID: 24791905
PDGFRA	Antimicrobials	PMID: 24791905
GNAI1	Antimicrobials	PMID: 24791905
WNT5A	Antimicrobials	PMID: 24791905
FURIN	Antimicrobials	PMID: 24791905
ADAR	Antimicrobials	PMID: 24791905
TYK2	Antimicrobials	PMID: 24791905
NOS2	Antimicrobials	PMID: 24791905
TRAF3	Antimicrobials	PMID: 24791905
TPT1	Antimicrobials	PMID: 24791905
TPM2	Antimicrobials	PMID: 24791905
NEO1	Antimicrobials	PMID: 24791905
AHNAK	Antimicrobials	PMID: 24791905
TLR1	Antimicrobials	PMID: 24791905
TK2	Antimicrobials	PMID: 24791905
PRDX2	Antimicrobials	PMID: 24791905
MX2	Antimicrobials	PMID: 24791905
FGF2	Antimicrobials	PMID: 24791905
FGA	Antimicrobials	PMID: 24791905
TCF7L2	Antimicrobials	PMID: 24791905
F2RL1	Antimicrobials	PMID: 24791905
DAK	Antimicrobials	PMID: 24791905
MSR1	Antimicrobials	PMID: 24791905
NFKBIZ	Antimicrobials	PMID: 24791905
LMBR1	Antimicrobials	PMID: 24791905
SPINLW1	Antimicrobials	PMID: 24791905
SRC	Antimicrobials	PMID: 24791905
MPO	Antimicrobials	PMID: 24791905
ELAVL1	Antimicrobials	PMID: 24791905
ROBO3	Antimicrobials	PMID: 24791905
SP1	Antimicrobials	PMID: 24791905
SOD1	Antimicrobials	PMID: 24791905
PDF	Antimicrobials	PMID: 24791905
DLL4	Antimicrobials	PMID: 24791905
ECD	Antimicrobials	PMID: 24791905
SLC11A1	Antimicrobials	PMID: 24791905
DMBT1	Antimicrobials	PMID: 24791905
TMEM173	Antimicrobials	PMID: 24791905
SKIV2L	Antimicrobials	PMID: 24791905
SEMG2	Antimicrobials	PMID: 24791905
LTA	Antimicrobials	PMID: 24791905
DES	Antimicrobials	PMID: 24791905
DCK	Antimicrobials	PMID: 24791905
DAXX	Antimicrobials	PMID: 24791905
TNFRSF10A	Antimicrobials	PMID: 24791905
TNFRSF10B	Antimicrobials	PMID: 24791905
EED	Antimicrobials	PMID: 24791905
CCL4	Antimicrobials	PMID: 24791905
LIMS1	Antimicrobials	PMID: 24791905
LALBA	Antimicrobials	PMID: 24791905
APOBEC3H	Antimicrobials	PMID: 24791905
TMPRSS6	Antimicrobials	PMID: 24791905
SPINK5	Antimicrobials	PMID: 24791905
MARCO	Antimicrobials	PMID: 24791905
BECN1	Antimicrobials	PMID: 24791905
TNFSF11	Antimicrobials	PMID: 24791905
KNG1	Antimicrobials	PMID: 24791905
CSK	Antimicrobials	PMID: 24791905
KLRK1	Antimicrobials	PMID: 24791905
KCNH2	Antimicrobials	PMID: 24791905
JUND	Antimicrobials	PMID: 24791905
JAK1	Antimicrobials	PMID: 24791905
CREB1	Antimicrobials	PMID: 24791905
CLDN4	Antimicrobials	PMID: 24791905
CCL28	Antimicrobials	PMID: 24791905
RNASE3	Antimicrobials	PMID: 24791905
RN7SL1	Antimicrobials	PMID: 24791905
IRF7	Antimicrobials	PMID: 24791905
IREB2	Antimicrobials	PMID: 24791905
ILK	Antimicrobials	PMID: 24791905
IL18	Antimicrobials	PMID: 24791905
IL17A	Antimicrobials	PMID: 24791905
LTB4R	Antimicrobials	PMID: 24791905
APOBEC3A	Antimicrobials	PMID: 24791905
MASP2	Antimicrobials	PMID: 24791905
TRIM27	Antimicrobials	PMID: 24791905
RELA	Antimicrobials	PMID: 24791905
IL7R	Antimicrobials	PMID: 24791905
IL1A	Antimicrobials	PMID: 24791905
PTX3	Antimicrobials	PMID: 24791905
IFNAR2	Antimicrobials	PMID: 24791905
IFN1	Antimicrobials	PMID: 24791905
SYTL1	Antimicrobials	PMID: 24791905
APOBEC3C	Antimicrobials	PMID: 24791905
DDX17	Antimicrobials	PMID: 24791905
PTGS2	Antimicrobials	PMID: 24791905
HTR1A	Antimicrobials	PMID: 24791905
SEPT-7	Antimicrobials	PMID: 24791905
CD40LG	Antimicrobials	PMID: 24791905
CD14	Antimicrobials	PMID: 24791905
CD8A	Antimicrobials	PMID: 24791905
CD4	Antimicrobials	PMID: 24791905
MASP1	Antimicrobials	PMID: 24791905
PROC	Antimicrobials	PMID: 24791905
MAP2K2	Antimicrobials	PMID: 24791905
MAP2K1	Antimicrobials	PMID: 24791905
HRG	Antimicrobials	PMID: 24791905
NDRG1	Antimicrobials	PMID: 24791905
IRF9	Antimicrobials	PMID: 24791905
TRIM22	Antimicrobials	PMID: 24791905
LANCL1	Antimicrobials	PMID: 24791905
PPP4C	Antimicrobials	PMID: 24791905
HMOX1	Antimicrobials	PMID: 24791905
HMGB1	Antimicrobials	PMID: 24791905
HLA-B	Antimicrobials	PMID: 24791905
RNASE7	Antimicrobials	PMID: 24791905
ABCC4	Antimicrobials	PMID: 24791905
HGF	Antimicrobials	PMID: 24791905
HDAC1	Antimicrobials	PMID: 24791905
IL28RA	Antimicrobials	PMID: 24791905
PLSCR1	Antimicrobials	PMID: 24791905
B2M	Antimicrobials	PMID: 24791905
BACH2	Antimicrobials	PMID: 24791905
TANK	Antimicrobials	PMID: 24791905
PIK3CG	Antimicrobials	PMID: 24791905
ARRB1	Antimicrobials	PMID: 24791905
RSAD2	Antimicrobials	PMID: 24791905
STAB2	Antimicrobials	PMID: 24791905
TBK1	Antimicrobials	PMID: 24791905
PDYN	Antimicrobials	PMID: 24791905
PDGFRB	Antimicrobials	PMID: 24791905
PDCD1	Antimicrobials	PMID: 24791905
PCSK2	Antimicrobials	PMID: 24791905
PCSK1	Antimicrobials	PMID: 24791905
ARG2	Antimicrobials	PMID: 24791905
AQP9	Antimicrobials	PMID: 24791905
FASLG	Antimicrobials	PMID: 24791905
APOH	Antimicrobials	PMID: 24791905
BIRC5	Antimicrobials	PMID: 24791905
ANXA6	Antimicrobials	PMID: 24791905
IL22	Antimicrobials	PMID: 24791905
VTN	Antimicrobials	PMID: 24791905
VIM	Antimicrobials	PMID: 24791905
VCAM1	Antimicrobials	PMID: 24791905
PRDX1	Antimicrobials	PMID: 24791905
GFAP	Antimicrobials	PMID: 24791905
GBP2	Antimicrobials	PMID: 24791905
ALB	Antimicrobials	PMID: 24791905
SLC29A3	Antimicrobials	PMID: 24791905
OAS1	Antimicrobials	PMID: 24791905
AGER	Antimicrobials	PMID: 24791905
UNC93B1	Antimicrobials	PMID: 24791905
TNFSF4	Antimicrobials	PMID: 24791905
NOS1	Antimicrobials	PMID: 24791905
ACTG1	Antimicrobials	PMID: 24791905
ACTA1	Antimicrobials	PMID: 24791905
ACO1	Antimicrobials	PMID: 24791905
SERPINA3	Antimicrobials	PMID: 24791905
IL8RA	Antimicrobials	PMID: 24791905
CCL15	Antimicrobials	PMID: 24791905
CCL14	Antimicrobials	PMID: 24791905
CCL4	Antimicrobials	PMID: 24791905
CCL16	Antimicrobials	PMID: 24791905
CCL19	Antimicrobials	PMID: 24791905
CCL13	Antimicrobials	PMID: 24791905
CCL18	Antimicrobials	PMID: 24791905
CCL17	Antimicrobials	PMID: 24791905
CCL26	Antimicrobials	PMID: 24791905
CCL22	Antimicrobials	PMID: 24791905
CCR3	Antimicrobials	PMID: 24791905
CCL28	Antimicrobials	PMID: 24791905
CCL4L2	Antimicrobials	PMID: 24791905
CCBP2	Antimicrobials	PMID: 24791905
CCR7	Antimicrobials	PMID: 24791905
CCL27	Antimicrobials	PMID: 24791905
CCR8	Antimicrobials	PMID: 24791905
CCRL1	Antimicrobials	PMID: 24791905
CCR10	Antimicrobials	PMID: 24791905
CCL2	Antimicrobials	PMID: 24791905
CCL21	Antimicrobials	PMID: 24791905
CCL7	Antimicrobials	PMID: 24791905
CCL5	Antimicrobials	PMID: 24791905
CCL3	Antimicrobials	PMID: 24791905
CCL20	Antimicrobials	PMID: 24791905
CCL11	Antimicrobials	PMID: 24791905
CCR5	Antimicrobials	PMID: 24791905
CCL23	Antimicrobials	PMID: 24791905
CCL25	Antimicrobials	PMID: 24791905
CCL1	Antimicrobials	PMID: 24791905
CCL3L3	Antimicrobials	PMID: 24791905
CCL4L1	Antimicrobials	PMID: 24791905
CXCL12	Antimicrobials	PMID: 24791905
XCL1	Antimicrobials	PMID: 24791905
CCL8	Antimicrobials	PMID: 24791905
CCL3L1	Antimicrobials	PMID: 24791905
CCR1	Antimicrobials	PMID: 24791905
CCL24	Antimicrobials	PMID: 24791905
XCL2	Antimicrobials	PMID: 24791905
CXCL1	Antimicrobials	PMID: 24791905
CXCL10	Antimicrobials	PMID: 24791905
CXCR4	Antimicrobials	PMID: 24791905
CXCL2	Antimicrobials	PMID: 24791905
CXCR6	Antimicrobials	PMID: 24791905
CCR4	Antimicrobials	PMID: 24791905
CXCL11	Antimicrobials	PMID: 24791905
FAM19A5	Antimicrobials	PMID: 24791905
FAM19A3	Antimicrobials	PMID: 24791905
FAM19A4	Antimicrobials	PMID: 24791905
FAM19A1	Antimicrobials	PMID: 24791905
FAM19A2	Antimicrobials	PMID: 24791905
CCL14-CCL15	Antimicrobials	PMID: 24791905
IL6	Antimicrobials	PMID: 24791905
TNF	Antimicrobials	PMID: 24791905
IL1B	Antimicrobials	PMID: 24791905
IL18	Antimicrobials	PMID: 24791905
PTK2B	Antimicrobials	PMID: 24791905
VEGFA	Antimicrobials	PMID: 24791905
IL4	Antimicrobials	PMID: 24791905
CDH1	Antimicrobials	PMID: 24791905
CD40	Antimicrobials	PMID: 24791905
DEFB103A	Antimicrobials	PMID: 24791905
F2RL1	Antimicrobials	PMID: 24791905
MMP9	Antimicrobials	PMID: 24791905
LTBP1	Antimicrobials	PMID: 24791905
DEFB4	Antimicrobials	PMID: 24791905
TNFSF10	Antimicrobials	PMID: 24791905
IL13	Antimicrobials	PMID: 24791905
IL10	Antimicrobials	PMID: 24791905
IL2	Antimicrobials	PMID: 24791905
PPARG	Antimicrobials	PMID: 24791905
FGR	Antimicrobials	PMID: 24791905
MIF	Antimicrobials	PMID: 24791905
CRP	Antimicrobials	PMID: 24791905
JAK2	Antimicrobials	PMID: 24791905
IL1A	Antimicrobials	PMID: 24791905
PTK2	Antimicrobials	PMID: 24791905
PTGDR	Antimicrobials	PMID: 24791905
CD86	Antimicrobials	PMID: 24791905
HCK	Antimicrobials	PMID: 24791905
ARRB1	Antimicrobials	PMID: 24791905
GNAI1	Antimicrobials	PMID: 24791905
VDR	Antimicrobials	PMID: 24791905
OLR1	Antimicrobials	PMID: 24791905
ADRBK1	Antimicrobials	PMID: 24791905
TXK	Antimicrobials	PMID: 24791905
RNASE2	Antimicrobials	PMID: 24791905
CD79A	BCR Signaling Pathway	PMID: 24791905
CD79B	BCR Signaling Pathway	PMID: 24791905
LYN	BCR Signaling Pathway	PMID: 24791905
SYK	BCR Signaling Pathway	PMID: 24791905
BTK	BCR Signaling Pathway	PMID: 24791905
BLNK	BCR Signaling Pathway	PMID: 24791905
VAV3	BCR Signaling Pathway	PMID: 24791905
VAV1	BCR Signaling Pathway	PMID: 24791905
VAV2	BCR Signaling Pathway	PMID: 24791905
RAC1	BCR Signaling Pathway	PMID: 24791905
RAC2	BCR Signaling Pathway	PMID: 24791905
RAC3	BCR Signaling Pathway	PMID: 24791905
PPP3CA	BCR Signaling Pathway	PMID: 24791905
PPP3CB	BCR Signaling Pathway	PMID: 24791905
PPP3CC	BCR Signaling Pathway	PMID: 24791905
CHP	BCR Signaling Pathway	PMID: 24791905
PPP3R1	BCR Signaling Pathway	PMID: 24791905
PPP3R2	BCR Signaling Pathway	PMID: 24791905
CHP2	BCR Signaling Pathway	PMID: 24791905
NFAT5	BCR Signaling Pathway	PMID: 24791905
NFATC1	BCR Signaling Pathway	PMID: 24791905
NFATC2	BCR Signaling Pathway	PMID: 24791905
NFATC3	BCR Signaling Pathway	PMID: 24791905
NFATC4	BCR Signaling Pathway	PMID: 24791905
HRAS	BCR Signaling Pathway	PMID: 24791905
KRAS	BCR Signaling Pathway	PMID: 24791905
NRAS	BCR Signaling Pathway	PMID: 24791905
FOS	BCR Signaling Pathway	PMID: 24791905
JUN	BCR Signaling Pathway	PMID: 24791905
CARD11	BCR Signaling Pathway	PMID: 24791905
BCL10	BCR Signaling Pathway	PMID: 24791905
MALT1	BCR Signaling Pathway	PMID: 24791905
CHUK	BCR Signaling Pathway	PMID: 24791905
IKBKB	BCR Signaling Pathway	PMID: 24791905
IKBKG	BCR Signaling Pathway	PMID: 24791905
NFKB1	BCR Signaling Pathway	PMID: 24791905
RELA	BCR Signaling Pathway	PMID: 24791905
NFKBIA	BCR Signaling Pathway	PMID: 24791905
NFKBIB	BCR Signaling Pathway	PMID: 24791905
NFKBIE	BCR Signaling Pathway	PMID: 24791905
CD81	BCR Signaling Pathway	PMID: 24791905
CD19	BCR Signaling Pathway	PMID: 24791905
CR2	BCR Signaling Pathway	PMID: 24791905
PIK3R5	BCR Signaling Pathway	PMID: 24791905
PIK3R1	BCR Signaling Pathway	PMID: 24791905
PIK3R2	BCR Signaling Pathway	PMID: 24791905
PIK3R3	BCR Signaling Pathway	PMID: 24791905
PIK3CA	BCR Signaling Pathway	PMID: 24791905
PIK3CB	BCR Signaling Pathway	PMID: 24791905
PIK3CD	BCR Signaling Pathway	PMID: 24791905
PIK3CG	BCR Signaling Pathway	PMID: 24791905
AKT3	BCR Signaling Pathway	PMID: 24791905
AKT1	BCR Signaling Pathway	PMID: 24791905
AKT2	BCR Signaling Pathway	PMID: 24791905
GSK3B	BCR Signaling Pathway	PMID: 24791905
INPP5D	BCR Signaling Pathway	PMID: 24791905
CD22	BCR Signaling Pathway	PMID: 24791905
CD72	BCR Signaling Pathway	PMID: 24791905
PTPN6	BCR Signaling Pathway	PMID: 24791905
LILRB3	BCR Signaling Pathway	PMID: 24791905
FCGR2B	BCR Signaling Pathway	PMID: 24791905
RASGRP3	BCR Signaling Pathway	PMID: 24791905
PLCG2	BCR Signaling Pathway	PMID: 24791905
PRKCB	BCR Signaling Pathway	PMID: 24791905
IFITM1	BCR Signaling Pathway	PMID: 24791905
IGH	BCR Signaling Pathway	PMID: 24791905
IGHA1	BCR Signaling Pathway	PMID: 24791905
IGHA2	BCR Signaling Pathway	PMID: 24791905
IGHD	BCR Signaling Pathway	PMID: 24791905
IGHD	BCR Signaling Pathway	PMID: 24791905
IGHD1-1	BCR Signaling Pathway	PMID: 24791905
IGHD1-14	BCR Signaling Pathway	PMID: 24791905
IGHD1-20	BCR Signaling Pathway	PMID: 24791905
IGHD1-26	BCR Signaling Pathway	PMID: 24791905
IGHD1-7	BCR Signaling Pathway	PMID: 24791905
IGHD2-15	BCR Signaling Pathway	PMID: 24791905
IGHD2-2	BCR Signaling Pathway	PMID: 24791905
IGHD2-21	BCR Signaling Pathway	PMID: 24791905
IGHD2-8	BCR Signaling Pathway	PMID: 24791905
IGHD3-10	BCR Signaling Pathway	PMID: 24791905
IGHD3-16	BCR Signaling Pathway	PMID: 24791905
IGHD3-22	BCR Signaling Pathway	PMID: 24791905
IGHD3-3	BCR Signaling Pathway	PMID: 24791905
IGHD3-9	BCR Signaling Pathway	PMID: 24791905
IGHD4-11	BCR Signaling Pathway	PMID: 24791905
IGHD4-17	BCR Signaling Pathway	PMID: 24791905
IGHD4-23	BCR Signaling Pathway	PMID: 24791905
IGHD4-4	BCR Signaling Pathway	PMID: 24791905
IGHD5-12	BCR Signaling Pathway	PMID: 24791905
IGHD5-18	BCR Signaling Pathway	PMID: 24791905
IGHD5-24	BCR Signaling Pathway	PMID: 24791905
IGHD5-5	BCR Signaling Pathway	PMID: 24791905
IGHD6-13	BCR Signaling Pathway	PMID: 24791905
IGHD6-19	BCR Signaling Pathway	PMID: 24791905
IGHD6-25	BCR Signaling Pathway	PMID: 24791905
IGHD6-6	BCR Signaling Pathway	PMID: 24791905
IGHD7-27	BCR Signaling Pathway	PMID: 24791905
IGHE	BCR Signaling Pathway	PMID: 24791905
IGHG1	BCR Signaling Pathway	PMID: 24791905
IGHG2	BCR Signaling Pathway	PMID: 24791905
IGHG3	BCR Signaling Pathway	PMID: 24791905
IGHG4	BCR Signaling Pathway	PMID: 24791905
IGHJ	BCR Signaling Pathway	PMID: 24791905
IGHJ1	BCR Signaling Pathway	PMID: 24791905
IGHJ2	BCR Signaling Pathway	PMID: 24791905
IGHJ3	BCR Signaling Pathway	PMID: 24791905
IGHJ4	BCR Signaling Pathway	PMID: 24791905
IGHJ5	BCR Signaling Pathway	PMID: 24791905
IGHJ6	BCR Signaling Pathway	PMID: 24791905
IGHM	BCR Signaling Pathway	PMID: 24791905
IGHV	BCR Signaling Pathway	PMID: 24791905
IGHV1-18	BCR Signaling Pathway	PMID: 24791905
IGHV1-2	BCR Signaling Pathway	PMID: 24791905
IGHV1-24	BCR Signaling Pathway	PMID: 24791905
IGHV1-3	BCR Signaling Pathway	PMID: 24791905
IGHV1-45	BCR Signaling Pathway	PMID: 24791905
IGHV1-46	BCR Signaling Pathway	PMID: 24791905
IGHV1-58	BCR Signaling Pathway	PMID: 24791905
IGHV1-69	BCR Signaling Pathway	PMID: 24791905
IGHV1-8	BCR Signaling Pathway	PMID: 24791905
IGHV1-C	BCR Signaling Pathway	PMID: 24791905
IGHV1-F	BCR Signaling Pathway	PMID: 24791905
IGHV2-26	BCR Signaling Pathway	PMID: 24791905
IGHV2-5	BCR Signaling Pathway	PMID: 24791905
IGHV2-70	BCR Signaling Pathway	PMID: 24791905
IGHV3-11	BCR Signaling Pathway	PMID: 24791905
IGHV3-13	BCR Signaling Pathway	PMID: 24791905
IGHV3-15	BCR Signaling Pathway	PMID: 24791905
IGHV3-16	BCR Signaling Pathway	PMID: 24791905
IGHV3-20	BCR Signaling Pathway	PMID: 24791905
IGHV3-21	BCR Signaling Pathway	PMID: 24791905
IGHV3-23	BCR Signaling Pathway	PMID: 24791905
IGHV3-30	BCR Signaling Pathway	PMID: 24791905
IGHV3-30-3	BCR Signaling Pathway	PMID: 24791905
IGHV3-30-5	BCR Signaling Pathway	PMID: 24791905
IGHV3-33	BCR Signaling Pathway	PMID: 24791905
IGHV3-35	BCR Signaling Pathway	PMID: 24791905
IGHV3-38	BCR Signaling Pathway	PMID: 24791905
IGHV3-43	BCR Signaling Pathway	PMID: 24791905
IGHV3-48	BCR Signaling Pathway	PMID: 24791905
IGHV3-49	BCR Signaling Pathway	PMID: 24791905
IGHV3-53	BCR Signaling Pathway	PMID: 24791905
IGHV3-64	BCR Signaling Pathway	PMID: 24791905
IGHV3-66	BCR Signaling Pathway	PMID: 24791905
IGHV3-7	BCR Signaling Pathway	PMID: 24791905
IGHV3-72	BCR Signaling Pathway	PMID: 24791905
IGHV3-73	BCR Signaling Pathway	PMID: 24791905
IGHV3-74	BCR Signaling Pathway	PMID: 24791905
IGHV3-9	BCR Signaling Pathway	PMID: 24791905
IGHV3-D	BCR Signaling Pathway	PMID: 24791905
IGHV3-H	BCR Signaling Pathway	PMID: 24791905
IGHV4-28	BCR Signaling Pathway	PMID: 24791905
IGHV4-30-1	BCR Signaling Pathway	PMID: 24791905
IGHV4-30-2	BCR Signaling Pathway	PMID: 24791905
IGHV4-30-4	BCR Signaling Pathway	PMID: 24791905
IGHV4-31	BCR Signaling Pathway	PMID: 24791905
IGHV4-34	BCR Signaling Pathway	PMID: 24791905
IGHV4-39	BCR Signaling Pathway	PMID: 24791905
IGHV4-4	BCR Signaling Pathway	PMID: 24791905
IGHV4-59	BCR Signaling Pathway	PMID: 24791905
IGHV4-61	BCR Signaling Pathway	PMID: 24791905
IGHV4-B	BCR Signaling Pathway	PMID: 24791905
IGHV5-51	BCR Signaling Pathway	PMID: 24791905
IGHV5-A	BCR Signaling Pathway	PMID: 24791905
IGHV6-1	BCR Signaling Pathway	PMID: 24791905
IGHV7-4-1	BCR Signaling Pathway	PMID: 24791905
IGHV7-81	BCR Signaling Pathway	PMID: 24791905
IGK	BCR Signaling Pathway	PMID: 24791905
IGKC	BCR Signaling Pathway	PMID: 24791905
IGKDEL	BCR Signaling Pathway	PMID: 24791905
IGKJ	BCR Signaling Pathway	PMID: 24791905
IGKJ1	BCR Signaling Pathway	PMID: 24791905
IGKJ2	BCR Signaling Pathway	PMID: 24791905
IGKJ3	BCR Signaling Pathway	PMID: 24791905
IGKJ4	BCR Signaling Pathway	PMID: 24791905
IGKJ5	BCR Signaling Pathway	PMID: 24791905
IGKV	BCR Signaling Pathway	PMID: 24791905
IGKV1-12	BCR Signaling Pathway	PMID: 24791905
IGKV1-13	BCR Signaling Pathway	PMID: 24791905
IGKV1-16	BCR Signaling Pathway	PMID: 24791905
IGKV1-17	BCR Signaling Pathway	PMID: 24791905
IGKV1-27	BCR Signaling Pathway	PMID: 24791905
IGKV1-33	BCR Signaling Pathway	PMID: 24791905
IGKV1-37	BCR Signaling Pathway	PMID: 24791905
IGKV1-39	BCR Signaling Pathway	PMID: 24791905
IGKV1-5	BCR Signaling Pathway	PMID: 24791905
IGKV1-6	BCR Signaling Pathway	PMID: 24791905
IGKV1-8	BCR Signaling Pathway	PMID: 24791905
IGKV1-9	BCR Signaling Pathway	PMID: 24791905
IGKV1D-12	BCR Signaling Pathway	PMID: 24791905
IGKV1D-13	BCR Signaling Pathway	PMID: 24791905
IGKV1D-16	BCR Signaling Pathway	PMID: 24791905
IGKV1D-17	BCR Signaling Pathway	PMID: 24791905
IGKV1D-33	BCR Signaling Pathway	PMID: 24791905
IGKV1D-37	BCR Signaling Pathway	PMID: 24791905
IGKV1D-39	BCR Signaling Pathway	PMID: 24791905
IGKV1D-42	BCR Signaling Pathway	PMID: 24791905
IGKV1D-43	BCR Signaling Pathway	PMID: 24791905
IGKV1D-8	BCR Signaling Pathway	PMID: 24791905
IGKV2-24	BCR Signaling Pathway	PMID: 24791905
IGKV2-28	BCR Signaling Pathway	PMID: 24791905
IGKV2-30	BCR Signaling Pathway	PMID: 24791905
IGKV2-40	BCR Signaling Pathway	PMID: 24791905
IGKV2D-24	BCR Signaling Pathway	PMID: 24791905
IGKV2D-28	BCR Signaling Pathway	PMID: 24791905
IGKV2D-29	BCR Signaling Pathway	PMID: 24791905
IGKV2D-30	BCR Signaling Pathway	PMID: 24791905
IGKV2D-40	BCR Signaling Pathway	PMID: 24791905
IGKV3-11	BCR Signaling Pathway	PMID: 24791905
IGKV3-15	BCR Signaling Pathway	PMID: 24791905
IGKV3-20	BCR Signaling Pathway	PMID: 24791905
IGKV3-7	BCR Signaling Pathway	PMID: 24791905
IGKV3D-11	BCR Signaling Pathway	PMID: 24791905
IGKV3D-15	BCR Signaling Pathway	PMID: 24791905
IGKV3D-20	BCR Signaling Pathway	PMID: 24791905
IGKV3D-7	BCR Signaling Pathway	PMID: 24791905
IGKV4-1	BCR Signaling Pathway	PMID: 24791905
IGKV5-2	BCR Signaling Pathway	PMID: 24791905
IGKV6-21	BCR Signaling Pathway	PMID: 24791905
IGKV6D-21	BCR Signaling Pathway	PMID: 24791905
IGKV6D-41	BCR Signaling Pathway	PMID: 24791905
IGL	BCR Signaling Pathway	PMID: 24791905
IGLC	BCR Signaling Pathway	PMID: 24791905
IGLC1	BCR Signaling Pathway	PMID: 24791905
IGLC2	BCR Signaling Pathway	PMID: 24791905
IGLC3	BCR Signaling Pathway	PMID: 24791905
IGLC6	BCR Signaling Pathway	PMID: 24791905
IGLC7	BCR Signaling Pathway	PMID: 24791905
IGLJ	BCR Signaling Pathway	PMID: 24791905
IGLJ1	BCR Signaling Pathway	PMID: 24791905
IGLJ2	BCR Signaling Pathway	PMID: 24791905
IGLJ3	BCR Signaling Pathway	PMID: 24791905
IGLJ4	BCR Signaling Pathway	PMID: 24791905
IGLJ5	BCR Signaling Pathway	PMID: 24791905
IGLJ6	BCR Signaling Pathway	PMID: 24791905
IGLJ7	BCR Signaling Pathway	PMID: 24791905
IGLV	BCR Signaling Pathway	PMID: 24791905
IGLV1-36	BCR Signaling Pathway	PMID: 24791905
IGLV1-40	BCR Signaling Pathway	PMID: 24791905
IGLV1-44	BCR Signaling Pathway	PMID: 24791905
IGLV1-47	BCR Signaling Pathway	PMID: 24791905
IGLV1-50	BCR Signaling Pathway	PMID: 24791905
IGLV1-51	BCR Signaling Pathway	PMID: 24791905
IGLV10-54	BCR Signaling Pathway	PMID: 24791905
IGLV11-55	BCR Signaling Pathway	PMID: 24791905
IGLV2-11	BCR Signaling Pathway	PMID: 24791905
IGLV2-14	BCR Signaling Pathway	PMID: 24791905
IGLV2-18	BCR Signaling Pathway	PMID: 24791905
IGLV2-23	BCR Signaling Pathway	PMID: 24791905
IGLV2-33	BCR Signaling Pathway	PMID: 24791905
IGLV2-8	BCR Signaling Pathway	PMID: 24791905
IGLV3-1	BCR Signaling Pathway	PMID: 24791905
IGLV3-10	BCR Signaling Pathway	PMID: 24791905
IGLV3-12	BCR Signaling Pathway	PMID: 24791905
IGLV3-16	BCR Signaling Pathway	PMID: 24791905
IGLV3-19	BCR Signaling Pathway	PMID: 24791905
IGLV3-21	BCR Signaling Pathway	PMID: 24791905
IGLV3-22	BCR Signaling Pathway	PMID: 24791905
IGLV3-25	BCR Signaling Pathway	PMID: 24791905
IGLV3-27	BCR Signaling Pathway	PMID: 24791905
IGLV3-32	BCR Signaling Pathway	PMID: 24791905
IGLV3-9	BCR Signaling Pathway	PMID: 24791905
IGLV4-3	BCR Signaling Pathway	PMID: 24791905
IGLV4-60	BCR Signaling Pathway	PMID: 24791905
IGLV4-69	BCR Signaling Pathway	PMID: 24791905
IGLV5-37	BCR Signaling Pathway	PMID: 24791905
IGLV5-39	BCR Signaling Pathway	PMID: 24791905
IGLV5-45	BCR Signaling Pathway	PMID: 24791905
IGLV5-48	BCR Signaling Pathway	PMID: 24791905
IGLV5-52	BCR Signaling Pathway	PMID: 24791905
IGLV6-57	BCR Signaling Pathway	PMID: 24791905
IGLV7-43	BCR Signaling Pathway	PMID: 24791905
IGLV7-46	BCR Signaling Pathway	PMID: 24791905
IGLV8-61	BCR Signaling Pathway	PMID: 24791905
IGLV9-49	BCR Signaling Pathway	PMID: 24791905
C3	Chemokines	PMID: 24791905
C5	Chemokines	PMID: 24791905
CAMP	Chemokines	PMID: 24791905
CCL1	Chemokines	PMID: 24791905
CCL11	Chemokines	PMID: 24791905
CCL13	Chemokines	PMID: 24791905
CCL14	Chemokines	PMID: 24791905
CCL14-CCL15	Chemokines	PMID: 24791905
CCL15	Chemokines	PMID: 24791905
CCL16	Chemokines	PMID: 24791905
CCL17	Chemokines	PMID: 24791905
CCL18	Chemokines	PMID: 24791905
CCL19	Chemokines	PMID: 24791905
CCL2	Chemokines	PMID: 24791905
CCL20	Chemokines	PMID: 24791905
CCL21	Chemokines	PMID: 24791905
CCL22	Chemokines	PMID: 24791905
CCL23	Chemokines	PMID: 24791905
CCL24	Chemokines	PMID: 24791905
CCL25	Chemokines	PMID: 24791905
CCL26	Chemokines	PMID: 24791905
CCL27	Chemokines	PMID: 24791905
CCL28	Chemokines	PMID: 24791905
CCL3	Chemokines	PMID: 24791905
CCL3L1	Chemokines	PMID: 24791905
CCL3L2	Chemokines	PMID: 24791905
CCL3L3	Chemokines	PMID: 24791905
CCL4	Chemokines	PMID: 24791905
CCL4L1	Chemokines	PMID: 24791905
CCL4L2	Chemokines	PMID: 24791905
CCL5	Chemokines	PMID: 24791905
CCL7	Chemokines	PMID: 24791905
CCL8	Chemokines	PMID: 24791905
CKLF	Chemokines	PMID: 24791905
CMA1	Chemokines	PMID: 24791905
CTSG	Chemokines	PMID: 24791905
CX3CL1	Chemokines	PMID: 24791905
CXCL1	Chemokines	PMID: 24791905
CXCL10	Chemokines	PMID: 24791905
CXCL11	Chemokines	PMID: 24791905
CXCL12	Chemokines	PMID: 24791905
CXCL13	Chemokines	PMID: 24791905
CXCL14	Chemokines	PMID: 24791905
CXCL16	Chemokines	PMID: 24791905
CXCL17	Chemokines	PMID: 24791905
CXCL2	Chemokines	PMID: 24791905
CXCL3	Chemokines	PMID: 24791905
CXCL5	Chemokines	PMID: 24791905
CXCL6	Chemokines	PMID: 24791905
CXCL9	Chemokines	PMID: 24791905
CYR61	Chemokines	PMID: 24791905
DEFA1	Chemokines	PMID: 24791905
DEFA3	Chemokines	PMID: 24791905
DEFA5	Chemokines	PMID: 24791905
DEFB1	Chemokines	PMID: 24791905
DEFB103A	Chemokines	PMID: 24791905
DEFB104A	Chemokines	PMID: 24791905
DEFB4	Chemokines	PMID: 24791905
EDN1	Chemokines	PMID: 24791905
EDN2	Chemokines	PMID: 24791905
EDN3	Chemokines	PMID: 24791905
FGF10	Chemokines	PMID: 24791905
FGF2	Chemokines	PMID: 24791905
HTN3	Chemokines	PMID: 24791905
IL8	Chemokines	PMID: 24791905
LECT2	Chemokines	PMID: 24791905
PF4	Chemokines	PMID: 24791905
PF4V1	Chemokines	PMID: 24791905
PLAU	Chemokines	PMID: 24791905
PPBP	Chemokines	PMID: 24791905
PPBPL1	Chemokines	PMID: 24791905
PROK2	Chemokines	PMID: 24791905
RNASE2	Chemokines	PMID: 24791905
SAA1	Chemokines	PMID: 24791905
SAA2	Chemokines	PMID: 24791905
SBDS	Chemokines	PMID: 24791905
SEMA3A	Chemokines	PMID: 24791905
SEMA3B	Chemokines	PMID: 24791905
SEMA3C	Chemokines	PMID: 24791905
SEMA3D	Chemokines	PMID: 24791905
SEMA3E	Chemokines	PMID: 24791905
SEMA3F	Chemokines	PMID: 24791905
SEMA3G	Chemokines	PMID: 24791905
SEMA4A	Chemokines	PMID: 24791905
SEMA4B	Chemokines	PMID: 24791905
SEMA4C	Chemokines	PMID: 24791905
SEMA4D	Chemokines	PMID: 24791905
SEMA4F	Chemokines	PMID: 24791905
SEMA4G	Chemokines	PMID: 24791905
SEMA5A	Chemokines	PMID: 24791905
SEMA5B	Chemokines	PMID: 24791905
SEMA6A	Chemokines	PMID: 24791905
SEMA6B	Chemokines	PMID: 24791905
SEMA6C	Chemokines	PMID: 24791905
SEMA6D	Chemokines	PMID: 24791905
SEMA7A	Chemokines	PMID: 24791905
SLIT1	Chemokines	PMID: 24791905
SLIT2	Chemokines	PMID: 24791905
TNC	Chemokines	PMID: 24791905
TYMP	Chemokines	PMID: 24791905
XCL1	Chemokines	PMID: 24791905
XCL2	Chemokines	PMID: 24791905
C5AR1	Chemokine Receptors	PMID: 24791905
CCBP2	Chemokine Receptors	PMID: 24791905
CCR1	Chemokine Receptors	PMID: 24791905
CCR10	Chemokine Receptors	PMID: 24791905
CCR3	Chemokine Receptors	PMID: 24791905
CCR4	Chemokine Receptors	PMID: 24791905
CCR5	Chemokine Receptors	PMID: 24791905
CCR6	Chemokine Receptors	PMID: 24791905
CCR7	Chemokine Receptors	PMID: 24791905
CCR8	Chemokine Receptors	PMID: 24791905
CCR9	Chemokine Receptors	PMID: 24791905
CCRL1	Chemokine Receptors	PMID: 24791905
CCRL2	Chemokine Receptors	PMID: 24791905
CMKLR1	Chemokine Receptors	PMID: 24791905
CX3CR1	Chemokine Receptors	PMID: 24791905
CXCR3	Chemokine Receptors	PMID: 24791905
CXCR4	Chemokine Receptors	PMID: 24791905
CXCR5	Chemokine Receptors	PMID: 24791905
CXCR6	Chemokine Receptors	PMID: 24791905
CXCR7	Chemokine Receptors	PMID: 24791905
CYSLTR1	Chemokine Receptors	PMID: 24791905
CYSLTR2	Chemokine Receptors	PMID: 24791905
DARC	Chemokine Receptors	PMID: 24791905
EDNRA	Chemokine Receptors	PMID: 24791905
EDNRB	Chemokine Receptors	PMID: 24791905
FPR1	Chemokine Receptors	PMID: 24791905
FPR2	Chemokine Receptors	PMID: 24791905
FPR2	Chemokine Receptors	PMID: 24791905
GPR17	Chemokine Receptors	PMID: 24791905
GPR32	Chemokine Receptors	PMID: 24791905
GPR33	Chemokine Receptors	PMID: 24791905
GPR44	Chemokine Receptors	PMID: 24791905
GPR77	Chemokine Receptors	PMID: 24791905
IL8RA	Chemokine Receptors	PMID: 24791905
IL8RB	Chemokine Receptors	PMID: 24791905
LTB4R	Chemokine Receptors	PMID: 24791905
LTB4R2	Chemokine Receptors	PMID: 24791905
PLAUR	Chemokine Receptors	PMID: 24791905
PLXNA1	Chemokine Receptors	PMID: 24791905
PLXNA2	Chemokine Receptors	PMID: 24791905
PLXNA3	Chemokine Receptors	PMID: 24791905
PLXNA4	Chemokine Receptors	PMID: 24791905
PLXNB1	Chemokine Receptors	PMID: 24791905
PLXNB2	Chemokine Receptors	PMID: 24791905
PLXNB3	Chemokine Receptors	PMID: 24791905
PLXNC1	Chemokine Receptors	PMID: 24791905
PLXND1	Chemokine Receptors	PMID: 24791905
PTAFR	Chemokine Receptors	PMID: 24791905
ROBO1	Chemokine Receptors	PMID: 24791905
ROBO2	Chemokine Receptors	PMID: 24791905
ROBO3	Chemokine Receptors	PMID: 24791905
RXFP3	Chemokine Receptors	PMID: 24791905
XCR1	Chemokine Receptors	PMID: 24791905
ADIPOQ	Cytokines	PMID: 24791905
ADM	Cytokines	PMID: 24791905
ADM2	Cytokines	PMID: 24791905
AGRP	Cytokines	PMID: 24791905
AGT	Cytokines	PMID: 24791905
AMBN	Cytokines	PMID: 24791905
AMELX	Cytokines	PMID: 24791905
AMH	Cytokines	PMID: 24791905
ANGPTL5	Cytokines	PMID: 24791905
ANGPTL7	Cytokines	PMID: 24791905
APLN	Cytokines	PMID: 24791905
AREG	Cytokines	PMID: 24791905
ARMET	Cytokines	PMID: 24791905
ARMETL1	Cytokines	PMID: 24791905
ARTN	Cytokines	PMID: 24791905
AVP	Cytokines	PMID: 24791905
AZU1	Cytokines	PMID: 24791905
BDNF	Cytokines	PMID: 24791905
BMP1	Cytokines	PMID: 24791905
BMP10	Cytokines	PMID: 24791905
BMP15	Cytokines	PMID: 24791905
BMP2	Cytokines	PMID: 24791905
BMP3	Cytokines	PMID: 24791905
BMP4	Cytokines	PMID: 24791905
BMP5	Cytokines	PMID: 24791905
BMP6	Cytokines	PMID: 24791905
BMP7	Cytokines	PMID: 24791905
BMP8A	Cytokines	PMID: 24791905
BMP8B	Cytokines	PMID: 24791905
BTC	Cytokines	PMID: 24791905
C19orf10	Cytokines	PMID: 24791905
C3	Cytokines	PMID: 24791905
C5	Cytokines	PMID: 24791905
CALCA	Cytokines	PMID: 24791905
CALCB	Cytokines	PMID: 24791905
CAMP	Cytokines	PMID: 24791905
CAT	Cytokines	PMID: 24791905
CCK	Cytokines	PMID: 24791905
CCL1	Cytokines	PMID: 24791905
CCL11	Cytokines	PMID: 24791905
CCL13	Cytokines	PMID: 24791905
CCL14	Cytokines	PMID: 24791905
CCL14-CCL15	Cytokines	PMID: 24791905
CCL15	Cytokines	PMID: 24791905
CCL16	Cytokines	PMID: 24791905
CCL17	Cytokines	PMID: 24791905
CCL18	Cytokines	PMID: 24791905
CCL19	Cytokines	PMID: 24791905
CCL2	Cytokines	PMID: 24791905
CCL20	Cytokines	PMID: 24791905
CCL21	Cytokines	PMID: 24791905
CCL22	Cytokines	PMID: 24791905
CCL23	Cytokines	PMID: 24791905
CCL24	Cytokines	PMID: 24791905
CCL25	Cytokines	PMID: 24791905
CCL26	Cytokines	PMID: 24791905
CCL27	Cytokines	PMID: 24791905
CCL28	Cytokines	PMID: 24791905
CCL3	Cytokines	PMID: 24791905
CCL3L1	Cytokines	PMID: 24791905
CCL3L2	Cytokines	PMID: 24791905
CCL3L3	Cytokines	PMID: 24791905
CCL4	Cytokines	PMID: 24791905
CCL4L1	Cytokines	PMID: 24791905
CCL4L2	Cytokines	PMID: 24791905
CCL5	Cytokines	PMID: 24791905
CCL7	Cytokines	PMID: 24791905
CCL8	Cytokines	PMID: 24791905
CD320	Cytokines	PMID: 24791905
CD40LG	Cytokines	PMID: 24791905
CD70	Cytokines	PMID: 24791905
CECR1	Cytokines	PMID: 24791905
CER1	Cytokines	PMID: 24791905
CGA	Cytokines	PMID: 24791905
CGB	Cytokines	PMID: 24791905
CGB1	Cytokines	PMID: 24791905
CGB2	Cytokines	PMID: 24791905
CGB5	Cytokines	PMID: 24791905
CGB7	Cytokines	PMID: 24791905
CGB8	Cytokines	PMID: 24791905
CHGA	Cytokines	PMID: 24791905
CHGB	Cytokines	PMID: 24791905
CKLF	Cytokines	PMID: 24791905
CLCF1	Cytokines	PMID: 24791905
CLEC11A	Cytokines	PMID: 24791905
CMA1	Cytokines	PMID: 24791905
CMTM1	Cytokines	PMID: 24791905
CMTM2	Cytokines	PMID: 24791905
CMTM3	Cytokines	PMID: 24791905
CMTM4	Cytokines	PMID: 24791905
CMTM5	Cytokines	PMID: 24791905
CMTM6	Cytokines	PMID: 24791905
CMTM7	Cytokines	PMID: 24791905
CMTM8	Cytokines	PMID: 24791905
CNTF	Cytokines	PMID: 24791905
CORT	Cytokines	PMID: 24791905
CRH	Cytokines	PMID: 24791905
CSF1	Cytokines	PMID: 24791905
CSF2	Cytokines	PMID: 24791905
CSF3	Cytokines	PMID: 24791905
CSH1	Cytokines	PMID: 24791905
CSH2	Cytokines	PMID: 24791905
CSHL1	Cytokines	PMID: 24791905
CSPG5	Cytokines	PMID: 24791905
CTF1	Cytokines	PMID: 24791905
CTGF	Cytokines	PMID: 24791905
CTSG	Cytokines	PMID: 24791905
CX3CL1	Cytokines	PMID: 24791905
CXCL1	Cytokines	PMID: 24791905
CXCL10	Cytokines	PMID: 24791905
CXCL11	Cytokines	PMID: 24791905
CXCL12	Cytokines	PMID: 24791905
CXCL13	Cytokines	PMID: 24791905
CXCL14	Cytokines	PMID: 24791905
CXCL16	Cytokines	PMID: 24791905
CXCL17	Cytokines	PMID: 24791905
CXCL2	Cytokines	PMID: 24791905
CXCL3	Cytokines	PMID: 24791905
CXCL5	Cytokines	PMID: 24791905
CXCL6	Cytokines	PMID: 24791905
CXCL9	Cytokines	PMID: 24791905
CYR61	Cytokines	PMID: 24791905
DEFA1	Cytokines	PMID: 24791905
DEFA3	Cytokines	PMID: 24791905
DEFA5	Cytokines	PMID: 24791905
DEFB1	Cytokines	PMID: 24791905
DEFB103A	Cytokines	PMID: 24791905
DEFB104A	Cytokines	PMID: 24791905
DEFB4	Cytokines	PMID: 24791905
DKK1	Cytokines	PMID: 24791905
EBI3	Cytokines	PMID: 24791905
EDN1	Cytokines	PMID: 24791905
EDN2	Cytokines	PMID: 24791905
EDN3	Cytokines	PMID: 24791905
EGF	Cytokines	PMID: 24791905
EPGN	Cytokines	PMID: 24791905
EPO	Cytokines	PMID: 24791905
EREG	Cytokines	PMID: 24791905
ESM1	Cytokines	PMID: 24791905
FAM3B	Cytokines	PMID: 24791905
FAM3C	Cytokines	PMID: 24791905
FAM3D	Cytokines	PMID: 24791905
FASLG	Cytokines	PMID: 24791905
FGF1	Cytokines	PMID: 24791905
FGF10	Cytokines	PMID: 24791905
FGF11	Cytokines	PMID: 24791905
FGF12	Cytokines	PMID: 24791905
FGF13	Cytokines	PMID: 24791905
FGF14	Cytokines	PMID: 24791905
FGF16	Cytokines	PMID: 24791905
FGF17	Cytokines	PMID: 24791905
FGF18	Cytokines	PMID: 24791905
FGF19	Cytokines	PMID: 24791905
FGF2	Cytokines	PMID: 24791905
FGF20	Cytokines	PMID: 24791905
FGF21	Cytokines	PMID: 24791905
FGF22	Cytokines	PMID: 24791905
FGF23	Cytokines	PMID: 24791905
FGF3	Cytokines	PMID: 24791905
FGF4	Cytokines	PMID: 24791905
FGF5	Cytokines	PMID: 24791905
FGF6	Cytokines	PMID: 24791905
FGF7	Cytokines	PMID: 24791905
FGF8	Cytokines	PMID: 24791905
FGF9	Cytokines	PMID: 24791905
FIGF	Cytokines	PMID: 24791905
FIGNL2	Cytokines	PMID: 24791905
FLT3LG	Cytokines	PMID: 24791905
FSHB	Cytokines	PMID: 24791905
GAL	Cytokines	PMID: 24791905
GALP	Cytokines	PMID: 24791905
GAST	Cytokines	PMID: 24791905
GCG	Cytokines	PMID: 24791905
GDF1	Cytokines	PMID: 24791905
GDF10	Cytokines	PMID: 24791905
GDF11	Cytokines	PMID: 24791905
GDF15	Cytokines	PMID: 24791905
GDF2	Cytokines	PMID: 24791905
GDF3	Cytokines	PMID: 24791905
GDF5	Cytokines	PMID: 24791905
GDF6	Cytokines	PMID: 24791905
GDF7	Cytokines	PMID: 24791905
GDF9	Cytokines	PMID: 24791905
GDNF	Cytokines	PMID: 24791905
GH1	Cytokines	PMID: 24791905
GH2	Cytokines	PMID: 24791905
GHRH	Cytokines	PMID: 24791905
GHRL	Cytokines	PMID: 24791905
GIP	Cytokines	PMID: 24791905
GKN1	Cytokines	PMID: 24791905
GMFB	Cytokines	PMID: 24791905
GMFG	Cytokines	PMID: 24791905
GNRH1	Cytokines	PMID: 24791905
GNRH2	Cytokines	PMID: 24791905
GPHA2	Cytokines	PMID: 24791905
GPHB5	Cytokines	PMID: 24791905
GPI	Cytokines	PMID: 24791905
GREM1	Cytokines	PMID: 24791905
GREM2	Cytokines	PMID: 24791905
GRN	Cytokines	PMID: 24791905
GRP	Cytokines	PMID: 24791905
GUCA2A	Cytokines	PMID: 24791905
HAMP	Cytokines	PMID: 24791905
HBEGF	Cytokines	PMID: 24791905
HDGF	Cytokines	PMID: 24791905
HDGFRP3	Cytokines	PMID: 24791905
HGF	Cytokines	PMID: 24791905
HTN3	Cytokines	PMID: 24791905
IAPP	Cytokines	PMID: 24791905
IFNA1	Cytokines	PMID: 24791905
IFNA10	Cytokines	PMID: 24791905
IFNA13	Cytokines	PMID: 24791905
IFNA14	Cytokines	PMID: 24791905
IFNA16	Cytokines	PMID: 24791905
IFNA17	Cytokines	PMID: 24791905
IFNA2	Cytokines	PMID: 24791905
IFNA21	Cytokines	PMID: 24791905
IFNA4	Cytokines	PMID: 24791905
IFNA5	Cytokines	PMID: 24791905
IFNA6	Cytokines	PMID: 24791905
IFNA7	Cytokines	PMID: 24791905
IFNA8	Cytokines	PMID: 24791905
IFNB1	Cytokines	PMID: 24791905
IFNE	Cytokines	PMID: 24791905
IFNG	Cytokines	PMID: 24791905
IFNK	Cytokines	PMID: 24791905
IFNW1	Cytokines	PMID: 24791905
IGF1	Cytokines	PMID: 24791905
IGF2	Cytokines	PMID: 24791905
IL10	Cytokines	PMID: 24791905
IL11	Cytokines	PMID: 24791905
IL12A	Cytokines	PMID: 24791905
IL12B	Cytokines	PMID: 24791905
IL13	Cytokines	PMID: 24791905
IL15	Cytokines	PMID: 24791905
IL16	Cytokines	PMID: 24791905
IL17A	Cytokines	PMID: 24791905
IL17B	Cytokines	PMID: 24791905
IL17C	Cytokines	PMID: 24791905
IL17D	Cytokines	PMID: 24791905
IL17F	Cytokines	PMID: 24791905
IL18	Cytokines	PMID: 24791905
IL19	Cytokines	PMID: 24791905
IL1A	Cytokines	PMID: 24791905
IL1B	Cytokines	PMID: 24791905
IL1F10	Cytokines	PMID: 24791905
IL1F5	Cytokines	PMID: 24791905
IL1F6	Cytokines	PMID: 24791905
IL1F7	Cytokines	PMID: 24791905
IL1F8	Cytokines	PMID: 24791905
IL1F9	Cytokines	PMID: 24791905
IL1RN	Cytokines	PMID: 24791905
IL2	Cytokines	PMID: 24791905
IL20	Cytokines	PMID: 24791905
IL21	Cytokines	PMID: 24791905
IL22	Cytokines	PMID: 24791905
IL23A	Cytokines	PMID: 24791905
IL24	Cytokines	PMID: 24791905
IL25	Cytokines	PMID: 24791905
IL26	Cytokines	PMID: 24791905
IL27	Cytokines	PMID: 24791905
IL28A	Cytokines	PMID: 24791905
IL28B	Cytokines	PMID: 24791905
IL29	Cytokines	PMID: 24791905
IL3	Cytokines	PMID: 24791905
IL31	Cytokines	PMID: 24791905
IL32	Cytokines	PMID: 24791905
IL33	Cytokines	PMID: 24791905
IL34	Cytokines	PMID: 24791905
IL4	Cytokines	PMID: 24791905
IL5	Cytokines	PMID: 24791905
IL6	Cytokines	PMID: 24791905
IL6ST	Cytokines	PMID: 24791905
IL7	Cytokines	PMID: 24791905
IL8	Cytokines	PMID: 24791905
IL9	Cytokines	PMID: 24791905
INHA	Cytokines	PMID: 24791905
INHBA	Cytokines	PMID: 24791905
INHBB	Cytokines	PMID: 24791905
INHBC	Cytokines	PMID: 24791905
INHBE	Cytokines	PMID: 24791905
INS	Cytokines	PMID: 24791905
INS-IGF2	Cytokines	PMID: 24791905
INSL3	Cytokines	PMID: 24791905
INSL4	Cytokines	PMID: 24791905
INSL5	Cytokines	PMID: 24791905
INSL6	Cytokines	PMID: 24791905
JAG1	Cytokines	PMID: 24791905
JAG2	Cytokines	PMID: 24791905
KGFLP1	Cytokines	PMID: 24791905
KGFLP2	Cytokines	PMID: 24791905
KITLG	Cytokines	PMID: 24791905
KL	Cytokines	PMID: 24791905
LACRT	Cytokines	PMID: 24791905
LECT2	Cytokines	PMID: 24791905
LEFTY1	Cytokines	PMID: 24791905
LEFTY2	Cytokines	PMID: 24791905
LEP	Cytokines	PMID: 24791905
LHB	Cytokines	PMID: 24791905
LIF	Cytokines	PMID: 24791905
LRSAM1	Cytokines	PMID: 24791905
LTA	Cytokines	PMID: 24791905
LTB	Cytokines	PMID: 24791905
LTBP1	Cytokines	PMID: 24791905
LTBP2	Cytokines	PMID: 24791905
LTBP3	Cytokines	PMID: 24791905
LTBP4	Cytokines	PMID: 24791905
MDK	Cytokines	PMID: 24791905
MIA	Cytokines	PMID: 24791905
MIF	Cytokines	PMID: 24791905
MLN	Cytokines	PMID: 24791905
MSTN	Cytokines	PMID: 24791905
NAMPT	Cytokines	PMID: 24791905
NDP	Cytokines	PMID: 24791905
NENF	Cytokines	PMID: 24791905
NGF	Cytokines	PMID: 24791905
NMB	Cytokines	PMID: 24791905
NODAL	Cytokines	PMID: 24791905
NOV	Cytokines	PMID: 24791905
NPFF	Cytokines	PMID: 24791905
NPPA	Cytokines	PMID: 24791905
NPPB	Cytokines	PMID: 24791905
NPPC	Cytokines	PMID: 24791905
NPY	Cytokines	PMID: 24791905
NRG1	Cytokines	PMID: 24791905
NRG2	Cytokines	PMID: 24791905
NRG3	Cytokines	PMID: 24791905
NRG4	Cytokines	PMID: 24791905
NRTN	Cytokines	PMID: 24791905
NTF3	Cytokines	PMID: 24791905
NTF4	Cytokines	PMID: 24791905
NTS	Cytokines	PMID: 24791905
NUDT6	Cytokines	PMID: 24791905
OGN	Cytokines	PMID: 24791905
OSGIN1	Cytokines	PMID: 24791905
OSM	Cytokines	PMID: 24791905
OSTN	Cytokines	PMID: 24791905
OXT	Cytokines	PMID: 24791905
P11	Cytokines	PMID: 24791905
PDGFA	Cytokines	PMID: 24791905
PDGFB	Cytokines	PMID: 24791905
PDGFC	Cytokines	PMID: 24791905
PDGFD	Cytokines	PMID: 24791905
PDGFRA	Cytokines	PMID: 24791905
PDGFRB	Cytokines	PMID: 24791905
PDGFRL	Cytokines	PMID: 24791905
PDYN	Cytokines	PMID: 24791905
PENK	Cytokines	PMID: 24791905
PF4	Cytokines	PMID: 24791905
PF4V1	Cytokines	PMID: 24791905
PGF	Cytokines	PMID: 24791905
PLAU	Cytokines	PMID: 24791905
PMCH	Cytokines	PMID: 24791905
PNOC	Cytokines	PMID: 24791905
POMC	Cytokines	PMID: 24791905
PPBP	Cytokines	PMID: 24791905
PPBPL1	Cytokines	PMID: 24791905
PPBPL2	Cytokines	PMID: 24791905
PPY	Cytokines	PMID: 24791905
PRL	Cytokines	PMID: 24791905
PRLH	Cytokines	PMID: 24791905
PROK1	Cytokines	PMID: 24791905
PROK2	Cytokines	PMID: 24791905
PSPN	Cytokines	PMID: 24791905
PTH	Cytokines	PMID: 24791905
PTH2	Cytokines	PMID: 24791905
PTHLH	Cytokines	PMID: 24791905
PTN	Cytokines	PMID: 24791905
PYY	Cytokines	PMID: 24791905
QRFP	Cytokines	PMID: 24791905
RABEP1	Cytokines	PMID: 24791905
RABEP2	Cytokines	PMID: 24791905
REG1A	Cytokines	PMID: 24791905
RETN	Cytokines	PMID: 24791905
RETNLB	Cytokines	PMID: 24791905
RLN1	Cytokines	PMID: 24791905
RLN2	Cytokines	PMID: 24791905
RLN3	Cytokines	PMID: 24791905
RNASE2	Cytokines	PMID: 24791905
S100A6	Cytokines	PMID: 24791905
SAA1	Cytokines	PMID: 24791905
SAA2	Cytokines	PMID: 24791905
SBDS	Cytokines	PMID: 24791905
SCG2	Cytokines	PMID: 24791905
SCGB3A1	Cytokines	PMID: 24791905
SCT	Cytokines	PMID: 24791905
SCYE1	Cytokines	PMID: 24791905
SECTM1	Cytokines	PMID: 24791905
SEMA3A	Cytokines	PMID: 24791905
SEMA3B	Cytokines	PMID: 24791905
SEMA3C	Cytokines	PMID: 24791905
SEMA3D	Cytokines	PMID: 24791905
SEMA3E	Cytokines	PMID: 24791905
SEMA3F	Cytokines	PMID: 24791905
SEMA3G	Cytokines	PMID: 24791905
SEMA4A	Cytokines	PMID: 24791905
SEMA4B	Cytokines	PMID: 24791905
SEMA4C	Cytokines	PMID: 24791905
SEMA4D	Cytokines	PMID: 24791905
SEMA4F	Cytokines	PMID: 24791905
SEMA4G	Cytokines	PMID: 24791905
SEMA5A	Cytokines	PMID: 24791905
SEMA5B	Cytokines	PMID: 24791905
SEMA6A	Cytokines	PMID: 24791905
SEMA6B	Cytokines	PMID: 24791905
SEMA6C	Cytokines	PMID: 24791905
SEMA6D	Cytokines	PMID: 24791905
SEMA7A	Cytokines	PMID: 24791905
SLIT1	Cytokines	PMID: 24791905
SLIT2	Cytokines	PMID: 24791905
SLURP1	Cytokines	PMID: 24791905
SPP1	Cytokines	PMID: 24791905
SST	Cytokines	PMID: 24791905
STC1	Cytokines	PMID: 24791905
STC2	Cytokines	PMID: 24791905
TAC1	Cytokines	PMID: 24791905
TDGF1	Cytokines	PMID: 24791905
TDGF3	Cytokines	PMID: 24791905
TG	Cytokines	PMID: 24791905
TGFA	Cytokines	PMID: 24791905
TGFB1	Cytokines	PMID: 24791905
TGFB2	Cytokines	PMID: 24791905
TGFB3	Cytokines	PMID: 24791905
THPO	Cytokines	PMID: 24791905
TNC	Cytokines	PMID: 24791905
TNF	Cytokines	PMID: 24791905
TNFRSF11B	Cytokines	PMID: 24791905
TNFSF10	Cytokines	PMID: 24791905
TNFSF11	Cytokines	PMID: 24791905
TNFSF12	Cytokines	PMID: 24791905
TNFSF13	Cytokines	PMID: 24791905
TNFSF13B	Cytokines	PMID: 24791905
TNFSF14	Cytokines	PMID: 24791905
TNFSF15	Cytokines	PMID: 24791905
TNFSF18	Cytokines	PMID: 24791905
TNFSF4	Cytokines	PMID: 24791905
TNFSF8	Cytokines	PMID: 24791905
TNFSF9	Cytokines	PMID: 24791905
TOR2A	Cytokines	PMID: 24791905
TRH	Cytokines	PMID: 24791905
TSHB	Cytokines	PMID: 24791905
TSLP	Cytokines	PMID: 24791905
TXLNA	Cytokines	PMID: 24791905
TYMP	Cytokines	PMID: 24791905
UCN	Cytokines	PMID: 24791905
UCN2	Cytokines	PMID: 24791905
UCN3	Cytokines	PMID: 24791905
UTS2	Cytokines	PMID: 24791905
UTS2D	Cytokines	PMID: 24791905
VEGFA	Cytokines	PMID: 24791905
VEGFB	Cytokines	PMID: 24791905
VEGFC	Cytokines	PMID: 24791905
VGF	Cytokines	PMID: 24791905
VIP	Cytokines	PMID: 24791905
XCL1	Cytokines	PMID: 24791905
XCL2	Cytokines	PMID: 24791905
ACVR1B	Cytokine Receptors	PMID: 24791905
ACVR1C	Cytokine Receptors	PMID: 24791905
ACVR2A	Cytokine Receptors	PMID: 24791905
ACVR2B	Cytokine Receptors	PMID: 24791905
ACVRL1	Cytokine Receptors	PMID: 24791905
ADCYAP1R1	Cytokine Receptors	PMID: 24791905
ADIPOR1	Cytokine Receptors	PMID: 24791905
ADIPOR2	Cytokine Receptors	PMID: 24791905
ADRB1	Cytokine Receptors	PMID: 24791905
ADRB2	Cytokine Receptors	PMID: 24791905
AGTR1	Cytokine Receptors	PMID: 24791905
AGTR2	Cytokine Receptors	PMID: 24791905
AMHR2	Cytokine Receptors	PMID: 24791905
ANGPT1	Cytokine Receptors	PMID: 24791905
ANGPT4	Cytokine Receptors	PMID: 24791905
ANGPTL1	Cytokine Receptors	PMID: 24791905
ANGPTL2	Cytokine Receptors	PMID: 24791905
ANGPTL3	Cytokine Receptors	PMID: 24791905
ANGPTL4	Cytokine Receptors	PMID: 24791905
ANGPTL6	Cytokine Receptors	PMID: 24791905
APLNR	Cytokine Receptors	PMID: 24791905
AR	Cytokine Receptors	PMID: 24791905
AVPR1A	Cytokine Receptors	PMID: 24791905
AVPR1B	Cytokine Receptors	PMID: 24791905
AVPR2	Cytokine Receptors	PMID: 24791905
BMPR1A	Cytokine Receptors	PMID: 24791905
BMPR1B	Cytokine Receptors	PMID: 24791905
BMPR2	Cytokine Receptors	PMID: 24791905
BRD8	Cytokine Receptors	PMID: 24791905
C3AR1	Cytokine Receptors	PMID: 24791905
C5AR1	Cytokine Receptors	PMID: 24791905
CALCR	Cytokine Receptors	PMID: 24791905
CALCRL	Cytokine Receptors	PMID: 24791905
CCBP2	Cytokine Receptors	PMID: 24791905
CCR1	Cytokine Receptors	PMID: 24791905
CCR10	Cytokine Receptors	PMID: 24791905
CCR3	Cytokine Receptors	PMID: 24791905
CCR4	Cytokine Receptors	PMID: 24791905
CCR5	Cytokine Receptors	PMID: 24791905
CCR6	Cytokine Receptors	PMID: 24791905
CCR7	Cytokine Receptors	PMID: 24791905
CCR8	Cytokine Receptors	PMID: 24791905
CCR9	Cytokine Receptors	PMID: 24791905
CCRL1	Cytokine Receptors	PMID: 24791905
CCRL2	Cytokine Receptors	PMID: 24791905
CD40	Cytokine Receptors	PMID: 24791905
CMKLR1	Cytokine Receptors	PMID: 24791905
CNTFR	Cytokine Receptors	PMID: 24791905
CRHR1	Cytokine Receptors	PMID: 24791905
CRHR2	Cytokine Receptors	PMID: 24791905
CRIM1	Cytokine Receptors	PMID: 24791905
CRLF1	Cytokine Receptors	PMID: 24791905
CRLF2	Cytokine Receptors	PMID: 24791905
CRLF3	Cytokine Receptors	PMID: 24791905
CSF1R	Cytokine Receptors	PMID: 24791905
CSF2RA	Cytokine Receptors	PMID: 24791905
CSF2RB	Cytokine Receptors	PMID: 24791905
CSF3R	Cytokine Receptors	PMID: 24791905
CX3CR1	Cytokine Receptors	PMID: 24791905
CXCR3	Cytokine Receptors	PMID: 24791905
CXCR4	Cytokine Receptors	PMID: 24791905
CXCR5	Cytokine Receptors	PMID: 24791905
CXCR6	Cytokine Receptors	PMID: 24791905
CXCR7	Cytokine Receptors	PMID: 24791905
CYSLTR1	Cytokine Receptors	PMID: 24791905
CYSLTR2	Cytokine Receptors	PMID: 24791905
DARC	Cytokine Receptors	PMID: 24791905
EDNRA	Cytokine Receptors	PMID: 24791905
EDNRB	Cytokine Receptors	PMID: 24791905
EGFR	Cytokine Receptors	PMID: 24791905
ENG	Cytokine Receptors	PMID: 24791905
EPOR	Cytokine Receptors	PMID: 24791905
ESR1	Cytokine Receptors	PMID: 24791905
ESR2	Cytokine Receptors	PMID: 24791905
ESRRA	Cytokine Receptors	PMID: 24791905
ESRRB	Cytokine Receptors	PMID: 24791905
ESRRG	Cytokine Receptors	PMID: 24791905
FGFR1	Cytokine Receptors	PMID: 24791905
FGFR2	Cytokine Receptors	PMID: 24791905
FGFR3	Cytokine Receptors	PMID: 24791905
FGFR4	Cytokine Receptors	PMID: 24791905
FGFRL1	Cytokine Receptors	PMID: 24791905
FLT1	Cytokine Receptors	PMID: 24791905
FLT3	Cytokine Receptors	PMID: 24791905
FLT4	Cytokine Receptors	PMID: 24791905
FPR1	Cytokine Receptors	PMID: 24791905
FPR2	Cytokine Receptors	PMID: 24791905
FPR2	Cytokine Receptors	PMID: 24791905
FSHR	Cytokine Receptors	PMID: 24791905
GALR2	Cytokine Receptors	PMID: 24791905
GALR3	Cytokine Receptors	PMID: 24791905
GCGR	Cytokine Receptors	PMID: 24791905
GHR	Cytokine Receptors	PMID: 24791905
GHRHR	Cytokine Receptors	PMID: 24791905
GHSR	Cytokine Receptors	PMID: 24791905
GIPR	Cytokine Receptors	PMID: 24791905
GLP1R	Cytokine Receptors	PMID: 24791905
GLP2R	Cytokine Receptors	PMID: 24791905
GNRHR	Cytokine Receptors	PMID: 24791905
GPER	Cytokine Receptors	PMID: 24791905
GPR17	Cytokine Receptors	PMID: 24791905
GPR32	Cytokine Receptors	PMID: 24791905
GPR33	Cytokine Receptors	PMID: 24791905
GPR44	Cytokine Receptors	PMID: 24791905
GPR77	Cytokine Receptors	PMID: 24791905
HNF4A	Cytokine Receptors	PMID: 24791905
HNF4G	Cytokine Receptors	PMID: 24791905
HTR3A	Cytokine Receptors	PMID: 24791905
HTR3B	Cytokine Receptors	PMID: 24791905
HTR3C	Cytokine Receptors	PMID: 24791905
HTR3D	Cytokine Receptors	PMID: 24791905
HTR3E	Cytokine Receptors	PMID: 24791905
IFNAR1	Cytokine Receptors	PMID: 24791905
IFNAR2	Cytokine Receptors	PMID: 24791905
IFNGR1	Cytokine Receptors	PMID: 24791905
IFNGR2	Cytokine Receptors	PMID: 24791905
IGF1R	Cytokine Receptors	PMID: 24791905
IGF2R	Cytokine Receptors	PMID: 24791905
IL10RA	Cytokine Receptors	PMID: 24791905
IL10RB	Cytokine Receptors	PMID: 24791905
IL11RA	Cytokine Receptors	PMID: 24791905
IL11RB	Cytokine Receptors	PMID: 24791905
IL12RB1	Cytokine Receptors	PMID: 24791905
IL12RB2	Cytokine Receptors	PMID: 24791905
IL13RA1	Cytokine Receptors	PMID: 24791905
IL13RA2	Cytokine Receptors	PMID: 24791905
IL15RA	Cytokine Receptors	PMID: 24791905
IL15RB	Cytokine Receptors	PMID: 24791905
IL17RA	Cytokine Receptors	PMID: 24791905
IL17RB	Cytokine Receptors	PMID: 24791905
IL17RC	Cytokine Receptors	PMID: 24791905
IL17RD	Cytokine Receptors	PMID: 24791905
IL17RE	Cytokine Receptors	PMID: 24791905
IL18R1	Cytokine Receptors	PMID: 24791905
IL18RAP	Cytokine Receptors	PMID: 24791905
IL1R1	Cytokine Receptors	PMID: 24791905
IL1R2	Cytokine Receptors	PMID: 24791905
IL1RAP	Cytokine Receptors	PMID: 24791905
IL1RL1	Cytokine Receptors	PMID: 24791905
IL1RL2	Cytokine Receptors	PMID: 24791905
IL20RA	Cytokine Receptors	PMID: 24791905
IL20RB	Cytokine Receptors	PMID: 24791905
IL21R	Cytokine Receptors	PMID: 24791905
IL22RA1	Cytokine Receptors	PMID: 24791905
IL22RA2	Cytokine Receptors	PMID: 24791905
IL23R	Cytokine Receptors	PMID: 24791905
IL27RA	Cytokine Receptors	PMID: 24791905
IL28RA	Cytokine Receptors	PMID: 24791905
IL2RA	Cytokine Receptors	PMID: 24791905
IL2RB	Cytokine Receptors	PMID: 24791905
IL2RG	Cytokine Receptors	PMID: 24791905
IL31RA	Cytokine Receptors	PMID: 24791905
IL3RA	Cytokine Receptors	PMID: 24791905
IL4R	Cytokine Receptors	PMID: 24791905
IL5RA	Cytokine Receptors	PMID: 24791905
IL6R	Cytokine Receptors	PMID: 24791905
IL7R	Cytokine Receptors	PMID: 24791905
IL8RA	Cytokine Receptors	PMID: 24791905
IL8RB	Cytokine Receptors	PMID: 24791905
IL9R	Cytokine Receptors	PMID: 24791905
INSR	Cytokine Receptors	PMID: 24791905
KDR	Cytokine Receptors	PMID: 24791905
LEPR	Cytokine Receptors	PMID: 24791905
LGR4	Cytokine Receptors	PMID: 24791905
LGR5	Cytokine Receptors	PMID: 24791905
LGR6	Cytokine Receptors	PMID: 24791905
LHCGR	Cytokine Receptors	PMID: 24791905
LIFR	Cytokine Receptors	PMID: 24791905
LTB4R	Cytokine Receptors	PMID: 24791905
LTB4R2	Cytokine Receptors	PMID: 24791905
LTBR	Cytokine Receptors	PMID: 24791905
MC1R	Cytokine Receptors	PMID: 24791905
MC2R	Cytokine Receptors	PMID: 24791905
MC3R	Cytokine Receptors	PMID: 24791905
MC4R	Cytokine Receptors	PMID: 24791905
MCHR1	Cytokine Receptors	PMID: 24791905
MCHR2	Cytokine Receptors	PMID: 24791905
MET	Cytokine Receptors	PMID: 24791905
MLNR	Cytokine Receptors	PMID: 24791905
MPL	Cytokine Receptors	PMID: 24791905
MTNR1A	Cytokine Receptors	PMID: 24791905
MTNR1B	Cytokine Receptors	PMID: 24791905
NGFR	Cytokine Receptors	PMID: 24791905
NMBR	Cytokine Receptors	PMID: 24791905
NPR1	Cytokine Receptors	PMID: 24791905
NPR3	Cytokine Receptors	PMID: 24791905
NR0B1	Cytokine Receptors	PMID: 24791905
NR0B2	Cytokine Receptors	PMID: 24791905
NR1D1	Cytokine Receptors	PMID: 24791905
NR1D2	Cytokine Receptors	PMID: 24791905
NR1H2	Cytokine Receptors	PMID: 24791905
NR1H3	Cytokine Receptors	PMID: 24791905
NR1H4	Cytokine Receptors	PMID: 24791905
NR1I2	Cytokine Receptors	PMID: 24791905
NR1I3	Cytokine Receptors	PMID: 24791905
NR2C1	Cytokine Receptors	PMID: 24791905
NR2C2	Cytokine Receptors	PMID: 24791905
NR2E1	Cytokine Receptors	PMID: 24791905
NR2E3	Cytokine Receptors	PMID: 24791905
NR2F1	Cytokine Receptors	PMID: 24791905
NR2F2	Cytokine Receptors	PMID: 24791905
NR2F6	Cytokine Receptors	PMID: 24791905
NR3C1	Cytokine Receptors	PMID: 24791905
NR3C2	Cytokine Receptors	PMID: 24791905
NR4A1	Cytokine Receptors	PMID: 24791905
NR4A2	Cytokine Receptors	PMID: 24791905
NR4A3	Cytokine Receptors	PMID: 24791905
NR5A1	Cytokine Receptors	PMID: 24791905
NR5A2	Cytokine Receptors	PMID: 24791905
NR6A1	Cytokine Receptors	PMID: 24791905
NRP1	Cytokine Receptors	PMID: 24791905
NRP2	Cytokine Receptors	PMID: 24791905
OGFR	Cytokine Receptors	PMID: 24791905
OPRD1	Cytokine Receptors	PMID: 24791905
OPRK1	Cytokine Receptors	PMID: 24791905
OPRL1	Cytokine Receptors	PMID: 24791905
OPRM1	Cytokine Receptors	PMID: 24791905
OSMR	Cytokine Receptors	PMID: 24791905
OXTR	Cytokine Receptors	PMID: 24791905
PGR	Cytokine Receptors	PMID: 24791905
PGRMC2	Cytokine Receptors	PMID: 24791905
PLAUR	Cytokine Receptors	PMID: 24791905
PLXNA1	Cytokine Receptors	PMID: 24791905
PLXNA2	Cytokine Receptors	PMID: 24791905
PLXNA3	Cytokine Receptors	PMID: 24791905
PLXNA4	Cytokine Receptors	PMID: 24791905
PLXNB1	Cytokine Receptors	PMID: 24791905
PLXNB2	Cytokine Receptors	PMID: 24791905
PLXNB3	Cytokine Receptors	PMID: 24791905
PLXNC1	Cytokine Receptors	PMID: 24791905
PLXND1	Cytokine Receptors	PMID: 24791905
PPARA	Cytokine Receptors	PMID: 24791905
PPARD	Cytokine Receptors	PMID: 24791905
PPARG	Cytokine Receptors	PMID: 24791905
PRLHR	Cytokine Receptors	PMID: 24791905
PRLR	Cytokine Receptors	PMID: 24791905
PTAFR	Cytokine Receptors	PMID: 24791905
PTGDR	Cytokine Receptors	PMID: 24791905
PTGDS	Cytokine Receptors	PMID: 24791905
PTGER1	Cytokine Receptors	PMID: 24791905
PTGER2	Cytokine Receptors	PMID: 24791905
PTGER3	Cytokine Receptors	PMID: 24791905
PTGER4	Cytokine Receptors	PMID: 24791905
PTGFR	Cytokine Receptors	PMID: 24791905
PTH1R	Cytokine Receptors	PMID: 24791905
PTH2R	Cytokine Receptors	PMID: 24791905
RARA	Cytokine Receptors	PMID: 24791905
RARB	Cytokine Receptors	PMID: 24791905
RARG	Cytokine Receptors	PMID: 24791905
ROBO1	Cytokine Receptors	PMID: 24791905
ROBO2	Cytokine Receptors	PMID: 24791905
ROBO3	Cytokine Receptors	PMID: 24791905
RORA	Cytokine Receptors	PMID: 24791905
RORB	Cytokine Receptors	PMID: 24791905
RORC	Cytokine Receptors	PMID: 24791905
RXFP1	Cytokine Receptors	PMID: 24791905
RXFP2	Cytokine Receptors	PMID: 24791905
RXFP3	Cytokine Receptors	PMID: 24791905
RXRA	Cytokine Receptors	PMID: 24791905
RXRB	Cytokine Receptors	PMID: 24791905
RXRG	Cytokine Receptors	PMID: 24791905
S1PR1	Cytokine Receptors	PMID: 24791905
S1PR2	Cytokine Receptors	PMID: 24791905
SCTR	Cytokine Receptors	PMID: 24791905
SDC1	Cytokine Receptors	PMID: 24791905
SDC2	Cytokine Receptors	PMID: 24791905
SDC3	Cytokine Receptors	PMID: 24791905
SDC4	Cytokine Receptors	PMID: 24791905
SORT1	Cytokine Receptors	PMID: 24791905
SSTR1	Cytokine Receptors	PMID: 24791905
SSTR2	Cytokine Receptors	PMID: 24791905
SSTR5	Cytokine Receptors	PMID: 24791905
ST2	Cytokine Receptors	PMID: 24791905
TACR1	Cytokine Receptors	PMID: 24791905
TEK	Cytokine Receptors	PMID: 24791905
TGFBR1	Cytokine Receptors	PMID: 24791905
TGFBR2	Cytokine Receptors	PMID: 24791905
TGFBR3	Cytokine Receptors	PMID: 24791905
THRA	Cytokine Receptors	PMID: 24791905
THRB	Cytokine Receptors	PMID: 24791905
TIE1	Cytokine Receptors	PMID: 24791905
TNFRSF10A	Cytokine Receptors	PMID: 24791905
TNFRSF10B	Cytokine Receptors	PMID: 24791905
TNFRSF10C	Cytokine Receptors	PMID: 24791905
TNFRSF10D	Cytokine Receptors	PMID: 24791905
TNFRSF11A	Cytokine Receptors	PMID: 24791905
TNFRSF12A	Cytokine Receptors	PMID: 24791905
TNFRSF13B	Cytokine Receptors	PMID: 24791905
TNFRSF13C	Cytokine Receptors	PMID: 24791905
TNFRSF14	Cytokine Receptors	PMID: 24791905
TNFRSF17	Cytokine Receptors	PMID: 24791905
TNFRSF18	Cytokine Receptors	PMID: 24791905
TNFRSF19	Cytokine Receptors	PMID: 24791905
TNFRSF1A	Cytokine Receptors	PMID: 24791905
TNFRSF1B	Cytokine Receptors	PMID: 24791905
TNFRSF21	Cytokine Receptors	PMID: 24791905
TNFRSF25	Cytokine Receptors	PMID: 24791905
TNFRSF4	Cytokine Receptors	PMID: 24791905
TNFRSF6B	Cytokine Receptors	PMID: 24791905
TNFRSF8	Cytokine Receptors	PMID: 24791905
TNFRSF9	Cytokine Receptors	PMID: 24791905
TRHR	Cytokine Receptors	PMID: 24791905
TSHR	Cytokine Receptors	PMID: 24791905
TUBB3	Cytokine Receptors	PMID: 24791905
VDR	Cytokine Receptors	PMID: 24791905
VIPR1	Cytokine Receptors	PMID: 24791905
VIPR2	Cytokine Receptors	PMID: 24791905
XCR1	Cytokine Receptors	PMID: 24791905
IFNA10	Interferons	PMID: 24791905
IFNA13	Interferons	PMID: 24791905
IFNA14	Interferons	PMID: 24791905
IFNA16	Interferons	PMID: 24791905
IFNA17	Interferons	PMID: 24791905
IFNA2	Interferons	PMID: 24791905
IFNA21	Interferons	PMID: 24791905
IFNA4	Interferons	PMID: 24791905
IFNA5	Interferons	PMID: 24791905
IFNA6	Interferons	PMID: 24791905
IFNA7	Interferons	PMID: 24791905
IFNA8	Interferons	PMID: 24791905
IFNB1	Interferons	PMID: 24791905
IFNE	Interferons	PMID: 24791905
IFNG	Interferons	PMID: 24791905
IFNK	Interferons	PMID: 24791905
IFNW1	Interferons	PMID: 24791905
IFNAR2	Interferon Receptor	PMID: 24791905
IFNGR1	Interferon Receptor	PMID: 24791905
IFNGR2	Interferon Receptor	PMID: 24791905
IL11	Interleukins	PMID: 24791905
IL12A	Interleukins	PMID: 24791905
IL12B	Interleukins	PMID: 24791905
IL13	Interleukins	PMID: 24791905
IL15	Interleukins	PMID: 24791905
IL16	Interleukins	PMID: 24791905
IL17A	Interleukins	PMID: 24791905
IL17B	Interleukins	PMID: 24791905
IL17C	Interleukins	PMID: 24791905
IL17D	Interleukins	PMID: 24791905
IL17F	Interleukins	PMID: 24791905
IL18	Interleukins	PMID: 24791905
IL19	Interleukins	PMID: 24791905
IL1A	Interleukins	PMID: 24791905
IL1B	Interleukins	PMID: 24791905
IL1F10	Interleukins	PMID: 24791905
IL1F5	Interleukins	PMID: 24791905
IL1F6	Interleukins	PMID: 24791905
IL1F7	Interleukins	PMID: 24791905
IL1F8	Interleukins	PMID: 24791905
IL1F9	Interleukins	PMID: 24791905
IL1RN	Interleukins	PMID: 24791905
IL2	Interleukins	PMID: 24791905
IL20	Interleukins	PMID: 24791905
IL21	Interleukins	PMID: 24791905
IL22	Interleukins	PMID: 24791905
IL23A	Interleukins	PMID: 24791905
IL24	Interleukins	PMID: 24791905
IL25	Interleukins	PMID: 24791905
IL26	Interleukins	PMID: 24791905
IL27	Interleukins	PMID: 24791905
IL28A	Interleukins	PMID: 24791905
IL28B	Interleukins	PMID: 24791905
IL29	Interleukins	PMID: 24791905
IL3	Interleukins	PMID: 24791905
IL31	Interleukins	PMID: 24791905
IL32	Interleukins	PMID: 24791905
IL33	Interleukins	PMID: 24791905
IL34	Interleukins	PMID: 24791905
IL4	Interleukins	PMID: 24791905
IL5	Interleukins	PMID: 24791905
IL6	Interleukins	PMID: 24791905
IL6ST	Interleukins	PMID: 24791905
IL7	Interleukins	PMID: 24791905
IL8	Interleukins	PMID: 24791905
IL9	Interleukins	PMID: 24791905
TXLNA	Interleukins	PMID: 24791905
IL10RA	Interleukins Receptor	PMID: 24791905
IL10RB	Interleukins Receptor	PMID: 24791905
IL11RA	Interleukins Receptor	PMID: 24791905
IL11RB	Interleukins Receptor	PMID: 24791905
IL12RB1	Interleukins Receptor	PMID: 24791905
IL12RB2	Interleukins Receptor	PMID: 24791905
IL13RA1	Interleukins Receptor	PMID: 24791905
IL13RA2	Interleukins Receptor	PMID: 24791905
IL15RA	Interleukins Receptor	PMID: 24791905
IL15RB	Interleukins Receptor	PMID: 24791905
IL17RA	Interleukins Receptor	PMID: 24791905
IL17RB	Interleukins Receptor	PMID: 24791905
IL17RC	Interleukins Receptor	PMID: 24791905
IL17RD	Interleukins Receptor	PMID: 24791905
IL17RE	Interleukins Receptor	PMID: 24791905
IL18R1	Interleukins Receptor	PMID: 24791905
IL18RAP	Interleukins Receptor	PMID: 24791905
IL1R1	Interleukins Receptor	PMID: 24791905
IL1R2	Interleukins Receptor	PMID: 24791905
IL1RAP	Interleukins Receptor	PMID: 24791905
IL1RL1	Interleukins Receptor	PMID: 24791905
IL1RL2	Interleukins Receptor	PMID: 24791905
IL20RA	Interleukins Receptor	PMID: 24791905
IL20RB	Interleukins Receptor	PMID: 24791905
IL21R	Interleukins Receptor	PMID: 24791905
IL22RA1	Interleukins Receptor	PMID: 24791905
IL22RA2	Interleukins Receptor	PMID: 24791905
IL23R	Interleukins Receptor	PMID: 24791905
IL27RA	Interleukins Receptor	PMID: 24791905
IL28RA	Interleukins Receptor	PMID: 24791905
IL2RA	Interleukins Receptor	PMID: 24791905
IL2RB	Interleukins Receptor	PMID: 24791905
IL2RG	Interleukins Receptor	PMID: 24791905
IL31RA	Interleukins Receptor	PMID: 24791905
IL3RA	Interleukins Receptor	PMID: 24791905
IL4R	Interleukins Receptor	PMID: 24791905
IL5RA	Interleukins Receptor	PMID: 24791905
IL6R	Interleukins Receptor	PMID: 24791905
IL7R	Interleukins Receptor	PMID: 24791905
IL8RA	Interleukins Receptor	PMID: 24791905
IL8RB	Interleukins Receptor	PMID: 24791905
IL9R	Interleukins Receptor	PMID: 24791905
ST2	Interleukins Receptor	PMID: 24791905
HLA-A	NaturalKiller Cell Cytotoxicity	PMID: 24791905
HLA-B	NaturalKiller Cell Cytotoxicity	PMID: 24791905
[truncated: 1,372 more rows]
