# Supplementary material for: An Integrative Strategy Delineates Modular Metabolic Remodeling and Potential Therapeutic Targets Across Metabolic Diseases
Source: Adv Sci (Weinh). 2026 Jun 22:e76250. Online ahead of print. doi: 10.1002/advs.76250 (PMC13336389; doi:10.1002/advs.76250)
Supplement: Supplementary file 2 — Supporting File 2: advs76250‐sup‐0002‐TablesS1–S6.zip. [file ADVS-9999-e76250-s001.zip › advs76250-sup-0005-TableS4.xlsx]

## Sheet: Sheet1
Supplementary Table 4 | Sources of metabolic pathways
Pathway_Name	Genes	Source
Alanine, aspartate and glutamate metabolism	ADSS1	KEGG
Alanine, aspartate and glutamate metabolism	CPS1	KEGG
Alanine, aspartate and glutamate metabolism	GOT1L1	KEGG
Alanine, aspartate and glutamate metabolism	ADSL	KEGG
Alanine, aspartate and glutamate metabolism	ADSS2	KEGG
Alanine, aspartate and glutamate metabolism	ABAT	KEGG
Alanine, aspartate and glutamate metabolism	AGXT	KEGG
Alanine, aspartate and glutamate metabolism	FOLH1	KEGG
Alanine, aspartate and glutamate metabolism	GAD1	KEGG
Alanine, aspartate and glutamate metabolism	GAD2	KEGG
Alanine, aspartate and glutamate metabolism	IL4I1	KEGG
Alanine, aspartate and glutamate metabolism	GFPT1	KEGG
Alanine, aspartate and glutamate metabolism	GLS2	KEGG
Alanine, aspartate and glutamate metabolism	GLS	KEGG
Alanine, aspartate and glutamate metabolism	GLUD1	KEGG
Alanine, aspartate and glutamate metabolism	GLUD2	KEGG
Alanine, aspartate and glutamate metabolism	GLUL	KEGG
Alanine, aspartate and glutamate metabolism	GOT1	KEGG
Alanine, aspartate and glutamate metabolism	GOT2	KEGG
Alanine, aspartate and glutamate metabolism	RIMKLA	KEGG
Alanine, aspartate and glutamate metabolism	GPT	KEGG
Alanine, aspartate and glutamate metabolism	NAT8L	KEGG
Alanine, aspartate and glutamate metabolism	ASL	KEGG
Alanine, aspartate and glutamate metabolism	ASNS	KEGG
Alanine, aspartate and glutamate metabolism	ASPA	KEGG
Alanine, aspartate and glutamate metabolism	ASS1	KEGG
Alanine, aspartate and glutamate metabolism	PPAT	KEGG
Alanine, aspartate and glutamate metabolism	NIT2	KEGG
Alanine, aspartate and glutamate metabolism	RIMKLB	KEGG
Alanine, aspartate and glutamate metabolism	AGXT2	KEGG
Alanine, aspartate and glutamate metabolism	CAD	KEGG
Alanine, aspartate and glutamate metabolism	ALDH5A1	KEGG
Alanine, aspartate and glutamate metabolism	ASRGL1	KEGG
Alanine, aspartate and glutamate metabolism	GPT2	KEGG
Alanine, aspartate and glutamate metabolism	DDO	KEGG
Alanine, aspartate and glutamate metabolism	ALDH4A1	KEGG
Alanine, aspartate and glutamate metabolism	GFPT2	KEGG
Amino sugar and nucleotide sugar metabolism	GNPDA1	KEGG
Amino sugar and nucleotide sugar metabolism	GNE	KEGG
Amino sugar and nucleotide sugar metabolism	CHIT1	KEGG
Amino sugar and nucleotide sugar metabolism	GNPDA2	KEGG
Amino sugar and nucleotide sugar metabolism	FCSK	KEGG
Amino sugar and nucleotide sugar metabolism	GALE	KEGG
Amino sugar and nucleotide sugar metabolism	GALK1	KEGG
Amino sugar and nucleotide sugar metabolism	GALK2	KEGG
Amino sugar and nucleotide sugar metabolism	GALT	KEGG
Amino sugar and nucleotide sugar metabolism	GCK	KEGG
Amino sugar and nucleotide sugar metabolism	GFPT1	KEGG
Amino sugar and nucleotide sugar metabolism	CHIA	KEGG
Amino sugar and nucleotide sugar metabolism	GPI	KEGG
Amino sugar and nucleotide sugar metabolism	GMPPB	KEGG
Amino sugar and nucleotide sugar metabolism	GMPPA	KEGG
Amino sugar and nucleotide sugar metabolism	HEXA	KEGG
Amino sugar and nucleotide sugar metabolism	HEXB	KEGG
Amino sugar and nucleotide sugar metabolism	HK1	KEGG
Amino sugar and nucleotide sugar metabolism	HK2	KEGG
Amino sugar and nucleotide sugar metabolism	HK3	KEGG
Amino sugar and nucleotide sugar metabolism	MPI	KEGG
Amino sugar and nucleotide sugar metabolism	AMDHD2	KEGG
Amino sugar and nucleotide sugar metabolism	PGM1	KEGG
Amino sugar and nucleotide sugar metabolism	PGM3	KEGG
Amino sugar and nucleotide sugar metabolism	PMM1	KEGG
Amino sugar and nucleotide sugar metabolism	PMM2	KEGG
Amino sugar and nucleotide sugar metabolism	PGM2	KEGG
Amino sugar and nucleotide sugar metabolism	NAGK	KEGG
Amino sugar and nucleotide sugar metabolism	RENBP	KEGG
Amino sugar and nucleotide sugar metabolism	GNPNAT1	KEGG
Amino sugar and nucleotide sugar metabolism	UAP1	KEGG
Amino sugar and nucleotide sugar metabolism	UGDH	KEGG
Amino sugar and nucleotide sugar metabolism	UGP2	KEGG
Amino sugar and nucleotide sugar metabolism	UXS1	KEGG
Amino sugar and nucleotide sugar metabolism	HKDC1	KEGG
Amino sugar and nucleotide sugar metabolism	FPGT	KEGG
Amino sugar and nucleotide sugar metabolism	UAP1L1	KEGG
Amino sugar and nucleotide sugar metabolism	GFPT2	KEGG
Aminoacyl-tRNA biosynthesis	FARSB	KEGG
Aminoacyl-tRNA biosynthesis	WARS2	KEGG
Aminoacyl-tRNA biosynthesis	FARS2	KEGG
Aminoacyl-tRNA biosynthesis	PSTK	KEGG
Aminoacyl-tRNA biosynthesis	MTFMT	KEGG
Aminoacyl-tRNA biosynthesis	TARS3	KEGG
Aminoacyl-tRNA biosynthesis	EARS2	KEGG
Aminoacyl-tRNA biosynthesis	AARS1	KEGG
Aminoacyl-tRNA biosynthesis	DARS1	KEGG
Aminoacyl-tRNA biosynthesis	EPRS1	KEGG
Aminoacyl-tRNA biosynthesis	FARSA	KEGG
Aminoacyl-tRNA biosynthesis	LARS2	KEGG
Aminoacyl-tRNA biosynthesis	HARS2	KEGG
Aminoacyl-tRNA biosynthesis	PARS2	KEGG
Aminoacyl-tRNA biosynthesis	GARS1	KEGG
Aminoacyl-tRNA biosynthesis	GATC	KEGG
Aminoacyl-tRNA biosynthesis	HARS1	KEGG
Aminoacyl-tRNA biosynthesis	IARS1	KEGG
Aminoacyl-tRNA biosynthesis	KARS1	KEGG
Aminoacyl-tRNA biosynthesis	MARS1	KEGG
Aminoacyl-tRNA biosynthesis	TRNC	KEGG
Aminoacyl-tRNA biosynthesis	TRNA	KEGG
Aminoacyl-tRNA biosynthesis	TRND	KEGG
Aminoacyl-tRNA biosynthesis	TRNE	KEGG
Aminoacyl-tRNA biosynthesis	TRNF	KEGG
Aminoacyl-tRNA biosynthesis	TRNG	KEGG
Aminoacyl-tRNA biosynthesis	TRNH	KEGG
Aminoacyl-tRNA biosynthesis	TRNI	KEGG
Aminoacyl-tRNA biosynthesis	TRNK	KEGG
Aminoacyl-tRNA biosynthesis	TRNL1	KEGG
Aminoacyl-tRNA biosynthesis	TRNL2	KEGG
Aminoacyl-tRNA biosynthesis	TRNM	KEGG
Aminoacyl-tRNA biosynthesis	TRNN	KEGG
Aminoacyl-tRNA biosynthesis	TRNP	KEGG
Aminoacyl-tRNA biosynthesis	TRNQ	KEGG
Aminoacyl-tRNA biosynthesis	TRNR	KEGG
Aminoacyl-tRNA biosynthesis	TRNS1	KEGG
Aminoacyl-tRNA biosynthesis	TRNS2	KEGG
Aminoacyl-tRNA biosynthesis	TRNT	KEGG
Aminoacyl-tRNA biosynthesis	TRNV	KEGG
Aminoacyl-tRNA biosynthesis	TRNW	KEGG
Aminoacyl-tRNA biosynthesis	TRNY	KEGG
Aminoacyl-tRNA biosynthesis	NARS1	KEGG
Aminoacyl-tRNA biosynthesis	YARS2	KEGG
Aminoacyl-tRNA biosynthesis	SEPSECS	KEGG
Aminoacyl-tRNA biosynthesis	LARS1	KEGG
Aminoacyl-tRNA biosynthesis	GATB	KEGG
Aminoacyl-tRNA biosynthesis	SARS2	KEGG
Aminoacyl-tRNA biosynthesis	DARS2	KEGG
Aminoacyl-tRNA biosynthesis	QRSL1	KEGG
Aminoacyl-tRNA biosynthesis	IARS2	KEGG
Aminoacyl-tRNA biosynthesis	RARS2	KEGG
Aminoacyl-tRNA biosynthesis	VARS2	KEGG
Aminoacyl-tRNA biosynthesis	AARS2	KEGG
Aminoacyl-tRNA biosynthesis	QARS1	KEGG
Aminoacyl-tRNA biosynthesis	RARS1	KEGG
Aminoacyl-tRNA biosynthesis	SARS1	KEGG
Aminoacyl-tRNA biosynthesis	TARS1	KEGG
Aminoacyl-tRNA biosynthesis	VARS1	KEGG
Aminoacyl-tRNA biosynthesis	WARS1	KEGG
Aminoacyl-tRNA biosynthesis	CARS2	KEGG
Aminoacyl-tRNA biosynthesis	NARS2	KEGG
Aminoacyl-tRNA biosynthesis	TARS2	KEGG
Aminoacyl-tRNA biosynthesis	CARS1	KEGG
Aminoacyl-tRNA biosynthesis	YARS1	KEGG
Aminoacyl-tRNA biosynthesis	MARS2	KEGG
Arachidonic acid metabolism	PLA2G4B	KEGG
Arachidonic acid metabolism	LOC102724197	KEGG
Arachidonic acid metabolism	PTGES3	KEGG
Arachidonic acid metabolism	PLAAT3	KEGG
Arachidonic acid metabolism	CYP4F8	KEGG
Arachidonic acid metabolism	CYP2U1	KEGG
Arachidonic acid metabolism	PLA2G4E	KEGG
Arachidonic acid metabolism	PRXL2B	KEGG
Arachidonic acid metabolism	PTGR2	KEGG
Arachidonic acid metabolism	PLB1	KEGG
Arachidonic acid metabolism	CYP2B6	KEGG
Arachidonic acid metabolism	CYP2C19	KEGG
Arachidonic acid metabolism	CYP2C8	KEGG
Arachidonic acid metabolism	CYP2C9	KEGG
Arachidonic acid metabolism	CYP2E1	KEGG
Arachidonic acid metabolism	CYP2J2	KEGG
Arachidonic acid metabolism	EPHX2	KEGG
Arachidonic acid metabolism	PTGR1	KEGG
Arachidonic acid metabolism	ALOX12	KEGG
Arachidonic acid metabolism	ALOX5	KEGG
Arachidonic acid metabolism	ALOX12B	KEGG
Arachidonic acid metabolism	ALOX15	KEGG
Arachidonic acid metabolism	ALOX15B	KEGG
Arachidonic acid metabolism	PLA2G4F	KEGG
Arachidonic acid metabolism	PLA2G2D	KEGG
Arachidonic acid metabolism	GGT1	KEGG
Arachidonic acid metabolism	GGT5	KEGG
Arachidonic acid metabolism	HPGDS	KEGG
Arachidonic acid metabolism	PLA2G4D	KEGG
Arachidonic acid metabolism	PTGR3	KEGG
Arachidonic acid metabolism	GPX4	KEGG
Arachidonic acid metabolism	PLA2G2E	KEGG
Arachidonic acid metabolism	HPGD	KEGG
Arachidonic acid metabolism	AKR1C8	KEGG
Arachidonic acid metabolism	PLA2G2C	KEGG
Arachidonic acid metabolism	LTA4H	KEGG
Arachidonic acid metabolism	CYP4F3	KEGG
Arachidonic acid metabolism	LTC4S	KEGG
Arachidonic acid metabolism	PLA2G3	KEGG
Arachidonic acid metabolism	PLA2G1B	KEGG
Arachidonic acid metabolism	PLA2G2A	KEGG
Arachidonic acid metabolism	PLA2G4A	KEGG
Arachidonic acid metabolism	PLA2G5	KEGG
Arachidonic acid metabolism	PLAAT2	KEGG
Arachidonic acid metabolism	PTGDS	KEGG
Arachidonic acid metabolism	PTGIS	KEGG
Arachidonic acid metabolism	PTGS1	KEGG
Arachidonic acid metabolism	PTGS2	KEGG
Arachidonic acid metabolism	ALOXE3	KEGG
Arachidonic acid metabolism	PLA2G2F	KEGG
Arachidonic acid metabolism	TBXAS1	KEGG
Arachidonic acid metabolism	PTGES2	KEGG
Arachidonic acid metabolism	PLA2G12A	KEGG
Arachidonic acid metabolism	PLA2G6	KEGG
Arachidonic acid metabolism	PLA2G10	KEGG
Arachidonic acid metabolism	PLA2G12B	KEGG
Arachidonic acid metabolism	CYP4F2	KEGG
Arachidonic acid metabolism	PLA2G4C	KEGG
Arachidonic acid metabolism	AKR1C3	KEGG
Arachidonic acid metabolism	JMJD7-PLA2G4B	KEGG
Arachidonic acid metabolism	CBR1	KEGG
Arachidonic acid metabolism	CBR3	KEGG
Arachidonic acid metabolism	PTGES	KEGG
Arginine and proline metabolism	SAT2	KEGG
Arginine and proline metabolism	HOGA1	KEGG
Arginine and proline metabolism	L3HYPDH	KEGG
Arginine and proline metabolism	AZIN2	KEGG
Arginine and proline metabolism	CKB	KEGG
Arginine and proline metabolism	CKM	KEGG
Arginine and proline metabolism	CKMT1B	KEGG
Arginine and proline metabolism	CKMT2	KEGG
Arginine and proline metabolism	GOT1L1	KEGG
Arginine and proline metabolism	DAO	KEGG
Arginine and proline metabolism	ALDH2	KEGG
Arginine and proline metabolism	ALDH1B1	KEGG
Arginine and proline metabolism	ALDH9A1	KEGG
Arginine and proline metabolism	ALDH3A2	KEGG
Arginine and proline metabolism	GAMT	KEGG
Arginine and proline metabolism	AOC1	KEGG
Arginine and proline metabolism	AMD1	KEGG
Arginine and proline metabolism	GATM	KEGG
Arginine and proline metabolism	GOT1	KEGG
Arginine and proline metabolism	GOT2	KEGG
Arginine and proline metabolism	P4HA3	KEGG
Arginine and proline metabolism	PYCR2	KEGG
Arginine and proline metabolism	ARG1	KEGG
Arginine and proline metabolism	ARG2	KEGG
Arginine and proline metabolism	MAOA	KEGG
Arginine and proline metabolism	MAOB	KEGG
Arginine and proline metabolism	NOS1	KEGG
Arginine and proline metabolism	NOS2	KEGG
Arginine and proline metabolism	NOS3	KEGG
Arginine and proline metabolism	OAT	KEGG
Arginine and proline metabolism	ODC1	KEGG
Arginine and proline metabolism	ALDH7A1	KEGG
Arginine and proline metabolism	P4HA1	KEGG
Arginine and proline metabolism	LAP3	KEGG
Arginine and proline metabolism	SMOX	KEGG
Arginine and proline metabolism	CKMT1A	KEGG
Arginine and proline metabolism	CNDP2	KEGG
Arginine and proline metabolism	PRODH	KEGG
Arginine and proline metabolism	CARNS1	KEGG
Arginine and proline metabolism	PYCR1	KEGG
Arginine and proline metabolism	ALDH18A1	KEGG
Arginine and proline metabolism	PRODH2	KEGG
Arginine and proline metabolism	SAT1	KEGG
Arginine and proline metabolism	PYCR3	KEGG
Arginine and proline metabolism	SMS	KEGG
Arginine and proline metabolism	SRM	KEGG
Arginine and proline metabolism	AGMAT	KEGG
Arginine and proline metabolism	CNDP1	KEGG
Arginine and proline metabolism	ALDH4A1	KEGG
Arginine and proline metabolism	P4HA2	KEGG
Arginine biosynthesis	ABHD14A-ACY1	KEGG
Arginine biosynthesis	CPS1	KEGG
Arginine biosynthesis	GOT1L1	KEGG
Arginine biosynthesis	NAGS	KEGG
Arginine biosynthesis	GLS2	KEGG
Arginine biosynthesis	GLS	KEGG
Arginine biosynthesis	GLUD1	KEGG
Arginine biosynthesis	GLUD2	KEGG
Arginine biosynthesis	GLUL	KEGG
Arginine biosynthesis	GOT1	KEGG
Arginine biosynthesis	GOT2	KEGG
Arginine biosynthesis	GPT	KEGG
Arginine biosynthesis	ARG1	KEGG
Arginine biosynthesis	ARG2	KEGG
Arginine biosynthesis	ASL	KEGG
Arginine biosynthesis	ASS1	KEGG
Arginine biosynthesis	NOS1	KEGG
Arginine biosynthesis	NOS2	KEGG
Arginine biosynthesis	NOS3	KEGG
Arginine biosynthesis	OTC	KEGG
Arginine biosynthesis	CAD	KEGG
Arginine biosynthesis	GPT2	KEGG
Arginine biosynthesis	ACY1	KEGG
Ascorbate and aldarate metabolism	AKR1A1	KEGG
Ascorbate and aldarate metabolism	UGT2B11	KEGG
Ascorbate and aldarate metabolism	UGT2A1	KEGG
Ascorbate and aldarate metabolism	ALDH2	KEGG
Ascorbate and aldarate metabolism	ALDH1B1	KEGG
Ascorbate and aldarate metabolism	ALDH9A1	KEGG
Ascorbate and aldarate metabolism	ALDH3A2	KEGG
Ascorbate and aldarate metabolism	GUSB	KEGG
Ascorbate and aldarate metabolism	ALDH7A1	KEGG
Ascorbate and aldarate metabolism	HSD17B14	KEGG
Ascorbate and aldarate metabolism	UGT2B28	KEGG
Ascorbate and aldarate metabolism	UGT1A10	KEGG
Ascorbate and aldarate metabolism	UGT1A8	KEGG
Ascorbate and aldarate metabolism	UGT1A7	KEGG
Ascorbate and aldarate metabolism	UGT1A6	KEGG
Ascorbate and aldarate metabolism	UGT1A5	KEGG
Ascorbate and aldarate metabolism	UGT1A9	KEGG
Ascorbate and aldarate metabolism	UGT1A4	KEGG
Ascorbate and aldarate metabolism	UGT1A1	KEGG
Ascorbate and aldarate metabolism	UGT1A3	KEGG
Ascorbate and aldarate metabolism	MIOX	KEGG
Ascorbate and aldarate metabolism	UGT2A2	KEGG
Ascorbate and aldarate metabolism	UGDH	KEGG
Ascorbate and aldarate metabolism	UGT2B4	KEGG
Ascorbate and aldarate metabolism	UGT2B7	KEGG
Ascorbate and aldarate metabolism	UGT2B10	KEGG
Ascorbate and aldarate metabolism	UGT2B15	KEGG
Ascorbate and aldarate metabolism	UGT2B17	KEGG
Ascorbate and aldarate metabolism	UGT2A3	KEGG
Ascorbate and aldarate metabolism	RGN	KEGG
Ascorbate and aldarate metabolism	KL	KEGG
Biosynthesis of various nucleotide sugars	GNE	KEGG
Biosynthesis of various nucleotide sugars	RIPPLY2-CYB5R4	KEGG
Biosynthesis of various nucleotide sugars	NANP	KEGG
Biosynthesis of various nucleotide sugars	CYB5R3	KEGG
Biosynthesis of various nucleotide sugars	TGDS	KEGG
Biosynthesis of various nucleotide sugars	GMDS	KEGG
Biosynthesis of various nucleotide sugars	GMPPB	KEGG
Biosynthesis of various nucleotide sugars	GMPPA	KEGG
Biosynthesis of various nucleotide sugars	CYB5R4	KEGG
Biosynthesis of various nucleotide sugars	CYB5R2	KEGG
Biosynthesis of various nucleotide sugars	CYB5R1	KEGG
Biosynthesis of various nucleotide sugars	NANS	KEGG
Biosynthesis of various nucleotide sugars	CMAS	KEGG
Biosynthesis of various nucleotide sugars	CYB5RL	KEGG
Biosynthesis of various nucleotide sugars	UAP1	KEGG
Biosynthesis of various nucleotide sugars	GFUS	KEGG
Biosynthesis of various nucleotide sugars	UGDH	KEGG
Biosynthesis of various nucleotide sugars	UGP2	KEGG
Biosynthesis of various nucleotide sugars	NPL	KEGG
Biosynthesis of various nucleotide sugars	UAP1L1	KEGG
Biotin metabolism	HLCS	KEGG
Biotin metabolism	OXSM	KEGG
Biotin metabolism	BTD	KEGG
Butanoate metabolism	ACSM1	KEGG
Butanoate metabolism	ACSM2A	KEGG
Butanoate metabolism	ACSM6	KEGG
Butanoate metabolism	ABAT	KEGG
Butanoate metabolism	ECHS1	KEGG
Butanoate metabolism	EHHADH	KEGG
Butanoate metabolism	GAD1	KEGG
Butanoate metabolism	GAD2	KEGG
Butanoate metabolism	HADHA	KEGG
Butanoate metabolism	HADH	KEGG
Butanoate metabolism	HMGCL	KEGG
Butanoate metabolism	HMGCS1	KEGG
Butanoate metabolism	HMGCS2	KEGG
Butanoate metabolism	ACSM4	KEGG
Butanoate metabolism	ACSM2B	KEGG
Butanoate metabolism	ACADS	KEGG
Butanoate metabolism	ACAT1	KEGG
Butanoate metabolism	ACAT2	KEGG
Butanoate metabolism	OXCT1	KEGG
Butanoate metabolism	HMGCLL1	KEGG
Butanoate metabolism	ACSM5	KEGG
Butanoate metabolism	BDH1	KEGG
Butanoate metabolism	ACSM3	KEGG
Butanoate metabolism	OXCT2	KEGG
Butanoate metabolism	AACS	KEGG
Butanoate metabolism	ALDH5A1	KEGG
Butanoate metabolism	L2HGDH	KEGG
Caffeine metabolism	NAT2	KEGG
Caffeine metabolism	CYP1A2	KEGG
Caffeine metabolism	CYP2A6	KEGG
Caffeine metabolism	CYP2A7	KEGG
Caffeine metabolism	XDH	KEGG
Caffeine metabolism	NAT1	KEGG
Citrate cycle (TCA cycle)	CS	KEGG
Citrate cycle (TCA cycle)	DLAT	KEGG
Citrate cycle (TCA cycle)	DLD	KEGG
Citrate cycle (TCA cycle)	DLST	KEGG
Citrate cycle (TCA cycle)	FH	KEGG
Citrate cycle (TCA cycle)	IDH1	KEGG
Citrate cycle (TCA cycle)	IDH2	KEGG
Citrate cycle (TCA cycle)	IDH3A	KEGG
Citrate cycle (TCA cycle)	IDH3B	KEGG
Citrate cycle (TCA cycle)	IDH3G	KEGG
Citrate cycle (TCA cycle)	MDH1	KEGG
Citrate cycle (TCA cycle)	MDH2	KEGG
Citrate cycle (TCA cycle)	ACLY	KEGG
Citrate cycle (TCA cycle)	ACO1	KEGG
Citrate cycle (TCA cycle)	OGDH	KEGG
Citrate cycle (TCA cycle)	ACO2	KEGG
Citrate cycle (TCA cycle)	PC	KEGG
Citrate cycle (TCA cycle)	PCK1	KEGG
Citrate cycle (TCA cycle)	PCK2	KEGG
Citrate cycle (TCA cycle)	PDHA1	KEGG
Citrate cycle (TCA cycle)	PDHA2	KEGG
Citrate cycle (TCA cycle)	PDHB	KEGG
Citrate cycle (TCA cycle)	OGDHL	KEGG
Citrate cycle (TCA cycle)	SDHA	KEGG
Citrate cycle (TCA cycle)	SDHB	KEGG
Citrate cycle (TCA cycle)	SDHC	KEGG
Citrate cycle (TCA cycle)	SDHD	KEGG
Citrate cycle (TCA cycle)	SUCLG2	KEGG
Citrate cycle (TCA cycle)	SUCLG1	KEGG
Citrate cycle (TCA cycle)	SUCLA2	KEGG
Cysteine and methionine metabolism	LOC102724560	KEGG
Cysteine and methionine metabolism	CDO1	KEGG
Cysteine and methionine metabolism	AHCYL1	KEGG
Cysteine and methionine metabolism	SDS	KEGG
Cysteine and methionine metabolism	SDSL	KEGG
Cysteine and methionine metabolism	GOT1L1	KEGG
Cysteine and methionine metabolism	LACC1	KEGG
Cysteine and methionine metabolism	CTH	KEGG
Cysteine and methionine metabolism	LDHAL6A	KEGG
Cysteine and methionine metabolism	DNMT1	KEGG
Cysteine and methionine metabolism	DNMT3A	KEGG
Cysteine and methionine metabolism	DNMT3B	KEGG
Cysteine and methionine metabolism	AHCY	KEGG
Cysteine and methionine metabolism	AHCYL2	KEGG
Cysteine and methionine metabolism	BHMT2	KEGG
Cysteine and methionine metabolism	IL4I1	KEGG
Cysteine and methionine metabolism	AMD1	KEGG
Cysteine and methionine metabolism	PHGDH	KEGG
Cysteine and methionine metabolism	GNMT	KEGG
Cysteine and methionine metabolism	GCLC	KEGG
Cysteine and methionine metabolism	GCLM	KEGG
Cysteine and methionine metabolism	MAT2B	KEGG
Cysteine and methionine metabolism	GOT1	KEGG
Cysteine and methionine metabolism	GOT2	KEGG
Cysteine and methionine metabolism	GSS	KEGG
Cysteine and methionine metabolism	PSAT1	KEGG
Cysteine and methionine metabolism	LDHA	KEGG
Cysteine and methionine metabolism	LDHB	KEGG
Cysteine and methionine metabolism	LDHC	KEGG
Cysteine and methionine metabolism	MAT1A	KEGG
Cysteine and methionine metabolism	MAT2A	KEGG
Cysteine and methionine metabolism	MDH1	KEGG
Cysteine and methionine metabolism	MDH2	KEGG
Cysteine and methionine metabolism	MPST	KEGG
Cysteine and methionine metabolism	MTAP	KEGG
Cysteine and methionine metabolism	MTR	KEGG
Cysteine and methionine metabolism	APIP	KEGG
Cysteine and methionine metabolism	ADI1	KEGG
Cysteine and methionine metabolism	KYAT3	KEGG
Cysteine and methionine metabolism	ENOPH1	KEGG
Cysteine and methionine metabolism	BCAT1	KEGG
Cysteine and methionine metabolism	BCAT2	KEGG
Cysteine and methionine metabolism	BHMT	KEGG
Cysteine and methionine metabolism	AGXT2	KEGG
Cysteine and methionine metabolism	SMS	KEGG
Cysteine and methionine metabolism	SRM	KEGG
Cysteine and methionine metabolism	TAT	KEGG
Cysteine and methionine metabolism	TST	KEGG
Cysteine and methionine metabolism	MRI1	KEGG
Cysteine and methionine metabolism	CBS	KEGG
Cysteine and methionine metabolism	KYAT1	KEGG
Cysteine and methionine metabolism	LDHAL6B	KEGG
D-Amino acid metabolism	DAO	KEGG
D-Amino acid metabolism	GLS2	KEGG
D-Amino acid metabolism	GLS	KEGG
D-Amino acid metabolism	SRR	KEGG
D-Amino acid metabolism	DGLUCY	KEGG
D-Amino acid metabolism	DDO	KEGG
Drug metabolism - cytochrome P450	UGT2B11	KEGG
Drug metabolism - cytochrome P450	LOC107987478	KEGG
Drug metabolism - cytochrome P450	LOC107987479	KEGG
Drug metabolism - cytochrome P450	UGT2A1	KEGG
Drug metabolism - cytochrome P450	GSTO2	KEGG
Drug metabolism - cytochrome P450	ADH1A	KEGG
Drug metabolism - cytochrome P450	ADH1B	KEGG
Drug metabolism - cytochrome P450	ADH1C	KEGG
Drug metabolism - cytochrome P450	ADH4	KEGG
Drug metabolism - cytochrome P450	ADH5	KEGG
Drug metabolism - cytochrome P450	ADH6	KEGG
Drug metabolism - cytochrome P450	ADH7	KEGG
Drug metabolism - cytochrome P450	CYP1A2	KEGG
Drug metabolism - cytochrome P450	CYP2A6	KEGG
Drug metabolism - cytochrome P450	CYP2A7	KEGG
Drug metabolism - cytochrome P450	CYP2B6	KEGG
Drug metabolism - cytochrome P450	CYP2C19	KEGG
Drug metabolism - cytochrome P450	CYP2C8	KEGG
Drug metabolism - cytochrome P450	CYP2C9	KEGG
Drug metabolism - cytochrome P450	CYP2D7	KEGG
Drug metabolism - cytochrome P450	CYP2D6	KEGG
Drug metabolism - cytochrome P450	CYP2E1	KEGG
Drug metabolism - cytochrome P450	CYP3A4	KEGG
Drug metabolism - cytochrome P450	CYP3A5	KEGG
Drug metabolism - cytochrome P450	ALDH3A1	KEGG
Drug metabolism - cytochrome P450	ALDH3B1	KEGG
Drug metabolism - cytochrome P450	GSTA5	KEGG
Drug metabolism - cytochrome P450	ALDH3B2	KEGG
Drug metabolism - cytochrome P450	FMO1	KEGG
Drug metabolism - cytochrome P450	FMO2	KEGG
Drug metabolism - cytochrome P450	FMO3	KEGG
Drug metabolism - cytochrome P450	FMO4	KEGG
Drug metabolism - cytochrome P450	FMO5	KEGG
Drug metabolism - cytochrome P450	GSTT4	KEGG
Drug metabolism - cytochrome P450	HPGDS	KEGG
Drug metabolism - cytochrome P450	GSTA1	KEGG
Drug metabolism - cytochrome P450	GSTA2	KEGG
Drug metabolism - cytochrome P450	GSTA3	KEGG
Drug metabolism - cytochrome P450	GSTA4	KEGG
Drug metabolism - cytochrome P450	GSTM1	KEGG
Drug metabolism - cytochrome P450	GSTM2	KEGG
Drug metabolism - cytochrome P450	GSTM3	KEGG
Drug metabolism - cytochrome P450	GSTM4	KEGG
Drug metabolism - cytochrome P450	GSTM5	KEGG
Drug metabolism - cytochrome P450	GSTP1	KEGG
Drug metabolism - cytochrome P450	GSTT1	KEGG
Drug metabolism - cytochrome P450	GSTT2	KEGG
Drug metabolism - cytochrome P450	AOX1	KEGG
Drug metabolism - cytochrome P450	GSTK1	KEGG
Drug metabolism - cytochrome P450	MAOA	KEGG
Drug metabolism - cytochrome P450	MAOB	KEGG
Drug metabolism - cytochrome P450	MGST1	KEGG
Drug metabolism - cytochrome P450	MGST2	KEGG
Drug metabolism - cytochrome P450	MGST3	KEGG
Drug metabolism - cytochrome P450	UGT2B28	KEGG
Drug metabolism - cytochrome P450	UGT1A10	KEGG
Drug metabolism - cytochrome P450	UGT1A8	KEGG
Drug metabolism - cytochrome P450	UGT1A7	KEGG
Drug metabolism - cytochrome P450	UGT1A6	KEGG
Drug metabolism - cytochrome P450	UGT1A5	KEGG
Drug metabolism - cytochrome P450	UGT1A9	KEGG
Drug metabolism - cytochrome P450	UGT1A4	KEGG
Drug metabolism - cytochrome P450	UGT1A1	KEGG
Drug metabolism - cytochrome P450	UGT1A3	KEGG
Drug metabolism - cytochrome P450	UGT2A2	KEGG
Drug metabolism - cytochrome P450	GSTT2B	KEGG
Drug metabolism - cytochrome P450	UGT2B4	KEGG
Drug metabolism - cytochrome P450	UGT2B7	KEGG
Drug metabolism - cytochrome P450	UGT2B10	KEGG
Drug metabolism - cytochrome P450	UGT2B15	KEGG
Drug metabolism - cytochrome P450	UGT2B17	KEGG
Drug metabolism - cytochrome P450	UGT2A3	KEGG
Drug metabolism - cytochrome P450	GSTO1	KEGG
Drug metabolism - other enzymes	NAT2	KEGG
Drug metabolism - other enzymes	NME6	KEGG
Drug metabolism - other enzymes	CES1	KEGG
Drug metabolism - other enzymes	UGT2B11	KEGG
Drug metabolism - other enzymes	UGT2A1	KEGG
Drug metabolism - other enzymes	GSTO2	KEGG
Drug metabolism - other enzymes	UPP2	KEGG
Drug metabolism - other enzymes	CYP2A6	KEGG
Drug metabolism - other enzymes	CYP2A7	KEGG
Drug metabolism - other enzymes	CYP2E1	KEGG
Drug metabolism - other enzymes	CYP3A4	KEGG
Drug metabolism - other enzymes	DPYD	KEGG
Drug metabolism - other enzymes	DPYS	KEGG
Drug metabolism - other enzymes	DUT	KEGG
Drug metabolism - other enzymes	TYMP	KEGG
Drug metabolism - other enzymes	GSTA5	KEGG
Drug metabolism - other enzymes	GSTT4	KEGG
Drug metabolism - other enzymes	GSTA1	KEGG
Drug metabolism - other enzymes	GSTA2	KEGG
Drug metabolism - other enzymes	GSTA3	KEGG
Drug metabolism - other enzymes	GSTA4	KEGG
Drug metabolism - other enzymes	GSTM1	KEGG
Drug metabolism - other enzymes	GSTM2	KEGG
Drug metabolism - other enzymes	GSTM3	KEGG
Drug metabolism - other enzymes	GSTM4	KEGG
Drug metabolism - other enzymes	GSTM5	KEGG
Drug metabolism - other enzymes	GSTP1	KEGG
Drug metabolism - other enzymes	GSTT1	KEGG
Drug metabolism - other enzymes	GSTT2	KEGG
Drug metabolism - other enzymes	GUSB	KEGG
Drug metabolism - other enzymes	NME7	KEGG
Drug metabolism - other enzymes	HPRT1	KEGG
Drug metabolism - other enzymes	IMPDH1	KEGG
Drug metabolism - other enzymes	IMPDH2	KEGG
Drug metabolism - other enzymes	ITPA	KEGG
Drug metabolism - other enzymes	MGST1	KEGG
Drug metabolism - other enzymes	MGST2	KEGG
Drug metabolism - other enzymes	MGST3	KEGG
Drug metabolism - other enzymes	MPO	KEGG
Drug metabolism - other enzymes	NME1	KEGG
Drug metabolism - other enzymes	NME2	KEGG
Drug metabolism - other enzymes	NME3	KEGG
Drug metabolism - other enzymes	NME4	KEGG
Drug metabolism - other enzymes	RRM2B	KEGG
Drug metabolism - other enzymes	CMPK1	KEGG
Drug metabolism - other enzymes	UPB1	KEGG
Drug metabolism - other enzymes	UGT2B28	KEGG
Drug metabolism - other enzymes	UGT1A10	KEGG
Drug metabolism - other enzymes	UGT1A8	KEGG
Drug metabolism - other enzymes	UGT1A7	KEGG
Drug metabolism - other enzymes	UGT1A6	KEGG
Drug metabolism - other enzymes	UGT1A5	KEGG
Drug metabolism - other enzymes	UGT1A9	KEGG
Drug metabolism - other enzymes	UGT1A4	KEGG
Drug metabolism - other enzymes	UGT1A1	KEGG
Drug metabolism - other enzymes	UGT1A3	KEGG
Drug metabolism - other enzymes	UCKL1	KEGG
Drug metabolism - other enzymes	UGT2A2	KEGG
Drug metabolism - other enzymes	RRM1	KEGG
Drug metabolism - other enzymes	RRM2	KEGG
Drug metabolism - other enzymes	GSTT2B	KEGG
Drug metabolism - other enzymes	NME1-NME2	KEGG
Drug metabolism - other enzymes	TK1	KEGG
Drug metabolism - other enzymes	TK2	KEGG
Drug metabolism - other enzymes	TPMT	KEGG
Drug metabolism - other enzymes	UGT2B4	KEGG
Drug metabolism - other enzymes	UGT2B7	KEGG
Drug metabolism - other enzymes	UGT2B10	KEGG
Drug metabolism - other enzymes	UGT2B15	KEGG
Drug metabolism - other enzymes	UGT2B17	KEGG
Drug metabolism - other enzymes	UCK2	KEGG
Drug metabolism - other enzymes	UMPS	KEGG
Drug metabolism - other enzymes	UPP1	KEGG
Drug metabolism - other enzymes	XDH	KEGG
Drug metabolism - other enzymes	UGT2A3	KEGG
Drug metabolism - other enzymes	UCK1	KEGG
Drug metabolism - other enzymes	CES2	KEGG
Drug metabolism - other enzymes	GMPS	KEGG
Drug metabolism - other enzymes	NAT1	KEGG
Drug metabolism - other enzymes	GSTO1	KEGG
Drug metabolism - other enzymes	CDA	KEGG
Ether lipid metabolism	PLA2G4B	KEGG
Ether lipid metabolism	CEPT1	KEGG
Ether lipid metabolism	PLAAT3	KEGG
Ether lipid metabolism	PLD4	KEGG
Ether lipid metabolism	PLA2G4E	KEGG
Ether lipid metabolism	ENPP6	KEGG
Ether lipid metabolism	TMEM86A	KEGG
Ether lipid metabolism	PLB1	KEGG
Ether lipid metabolism	PLD3	KEGG
Ether lipid metabolism	LPCAT4	KEGG
Ether lipid metabolism	TMEM86B	KEGG
Ether lipid metabolism	PLA2G4F	KEGG
Ether lipid metabolism	PLA2G2D	KEGG
Ether lipid metabolism	PLA2G4D	KEGG
Ether lipid metabolism	GDPD1	KEGG
Ether lipid metabolism	PLA2G2E	KEGG
Ether lipid metabolism	PEDS1	KEGG
Ether lipid metabolism	PEDS1-UBE2V1	KEGG
Ether lipid metabolism	PLA2G2C	KEGG
Ether lipid metabolism	PAFAH1B1	KEGG
Ether lipid metabolism	PLA2G3	KEGG
Ether lipid metabolism	PAFAH1B2	KEGG
Ether lipid metabolism	PAFAH1B3	KEGG
Ether lipid metabolism	PAFAH2	KEGG
Ether lipid metabolism	ENPP2	KEGG
Ether lipid metabolism	PLA2G1B	KEGG
Ether lipid metabolism	PLA2G2A	KEGG
Ether lipid metabolism	PLA2G4A	KEGG
Ether lipid metabolism	PLA2G5	KEGG
Ether lipid metabolism	PLD1	KEGG
Ether lipid metabolism	PLD2	KEGG
Ether lipid metabolism	LPCAT2	KEGG
Ether lipid metabolism	PLAAT2	KEGG
Ether lipid metabolism	CHPT1	KEGG
Ether lipid metabolism	PLA2G2F	KEGG
Ether lipid metabolism	UGT8	KEGG
Ether lipid metabolism	GDPD3	KEGG
Ether lipid metabolism	PLA2G7	KEGG
Ether lipid metabolism	LPCAT1	KEGG
Ether lipid metabolism	PLA2G12A	KEGG
Ether lipid metabolism	PLA2G6	KEGG
Ether lipid metabolism	PLA2G10	KEGG
Ether lipid metabolism	PLA2G12B	KEGG
Ether lipid metabolism	AGPS	KEGG
Ether lipid metabolism	SELENOI	KEGG
Ether lipid metabolism	PLA2G4C	KEGG
Ether lipid metabolism	PLPP1	KEGG
Ether lipid metabolism	PLPP2	KEGG
Ether lipid metabolism	PLPP3	KEGG
Ether lipid metabolism	JMJD7-PLA2G4B	KEGG
Ether lipid metabolism	GAL3ST1	KEGG
Fatty acid biosynthesis	HTD2	KEGG
Fatty acid biosynthesis	ACSF3	KEGG
Fatty acid biosynthesis	ACSL1	KEGG
Fatty acid biosynthesis	ACSL3	KEGG
Fatty acid biosynthesis	ACSL4	KEGG
Fatty acid biosynthesis	FASN	KEGG
Fatty acid biosynthesis	ACSBG1	KEGG
Fatty acid biosynthesis	ACSL6	KEGG
Fatty acid biosynthesis	MCAT	KEGG
Fatty acid biosynthesis	ACACA	KEGG
Fatty acid biosynthesis	ACACB	KEGG
Fatty acid biosynthesis	MECR	KEGG
Fatty acid biosynthesis	ACSL5	KEGG
Fatty acid biosynthesis	OXSM	KEGG
Fatty acid biosynthesis	OLAH	KEGG
Fatty acid biosynthesis	HSD17B8	KEGG
Fatty acid biosynthesis	ACSBG2	KEGG
Fatty acid biosynthesis	CBR4	KEGG
Fatty acid degradation	ACAA2	KEGG
Fatty acid degradation	ECI2	KEGG
Fatty acid degradation	CYP2U1	KEGG
Fatty acid degradation	ADH1A	KEGG
Fatty acid degradation	ADH1B	KEGG
Fatty acid degradation	ADH1C	KEGG
Fatty acid degradation	CPT1C	KEGG
Fatty acid degradation	ADH4	KEGG
Fatty acid degradation	ADH5	KEGG
Fatty acid degradation	ADH6	KEGG
Fatty acid degradation	ADH7	KEGG
Fatty acid degradation	CPT1A	KEGG
Fatty acid degradation	CPT1B	KEGG
Fatty acid degradation	CPT2	KEGG
Fatty acid degradation	ECI1	KEGG
Fatty acid degradation	ECHS1	KEGG
Fatty acid degradation	EHHADH	KEGG
Fatty acid degradation	ALDH2	KEGG
Fatty acid degradation	ACSL1	KEGG
Fatty acid degradation	ACSL3	KEGG
Fatty acid degradation	ACSL4	KEGG
Fatty acid degradation	ALDH1B1	KEGG
Fatty acid degradation	ALDH9A1	KEGG
Fatty acid degradation	ALDH3A2	KEGG
Fatty acid degradation	ACSBG1	KEGG
Fatty acid degradation	ACSL6	KEGG
Fatty acid degradation	GCDH	KEGG
Fatty acid degradation	ACAA1	KEGG
Fatty acid degradation	HADHA	KEGG
Fatty acid degradation	HADHB	KEGG
Fatty acid degradation	HADH	KEGG
Fatty acid degradation	ACADL	KEGG
Fatty acid degradation	ACADM	KEGG
Fatty acid degradation	ACADS	KEGG
Fatty acid degradation	ACADSB	KEGG
Fatty acid degradation	ACADVL	KEGG
Fatty acid degradation	ACAT1	KEGG
Fatty acid degradation	ACAT2	KEGG
Fatty acid degradation	ALDH7A1	KEGG
Fatty acid degradation	ACOX1	KEGG
Fatty acid degradation	ACSL5	KEGG
Fatty acid degradation	ACSBG2	KEGG
Fatty acid degradation	ACOX3	KEGG
Fatty acid elongation	ACAA2	KEGG
Fatty acid elongation	ACOT2	KEGG
Fatty acid elongation	ACOT7	KEGG
Fatty acid elongation	THEM4	KEGG
Fatty acid elongation	ACOT4	KEGG
Fatty acid elongation	MBLAC2	KEGG
Fatty acid elongation	ECHS1	KEGG
Fatty acid elongation	HACD2	KEGG
Fatty acid elongation	THEM5	KEGG
Fatty acid elongation	HADHA	KEGG
Fatty acid elongation	HADHB	KEGG
Fatty acid elongation	HADH	KEGG
Fatty acid elongation	HACD4	KEGG
Fatty acid elongation	MECR	KEGG
Fatty acid elongation	HSD17B12	KEGG
Fatty acid elongation	HACD3	KEGG
Fatty acid elongation	ELOVL2	KEGG
Fatty acid elongation	PPT1	KEGG
Fatty acid elongation	ELOVL5	KEGG
Fatty acid elongation	ACOT1	KEGG
Fatty acid elongation	ELOVL1	KEGG
Fatty acid elongation	ELOVL4	KEGG
Fatty acid elongation	ELOVL6	KEGG
Fatty acid elongation	ELOVL7	KEGG
Fatty acid elongation	ELOVL3	KEGG
Fatty acid elongation	HACD1	KEGG
Fatty acid elongation	PPT2	KEGG
Fatty acid elongation	TECR	KEGG
Folate biosynthesis	GPHN	KEGG
Folate biosynthesis	TPH2	KEGG
Folate biosynthesis	DHFR	KEGG
Folate biosynthesis	DHFR2	KEGG
Folate biosynthesis	AKR1B1	KEGG
Folate biosynthesis	FPGS	KEGG
Folate biosynthesis	ALPI	KEGG
Folate biosynthesis	ALPL	KEGG
Folate biosynthesis	ALPP	KEGG
Folate biosynthesis	ALPG	KEGG
Folate biosynthesis	GCH1	KEGG
Folate biosynthesis	AKR1C8	KEGG
Folate biosynthesis	MOCS1	KEGG
Folate biosynthesis	MOCS2	KEGG
Folate biosynthesis	AKR1B15	KEGG
Folate biosynthesis	PAH	KEGG
Folate biosynthesis	PCBD1	KEGG
Folate biosynthesis	MOCOS	KEGG
Folate biosynthesis	AKR1B10	KEGG
Folate biosynthesis	PTS	KEGG
Folate biosynthesis	QDPR	KEGG
Folate biosynthesis	SPR	KEGG
Folate biosynthesis	TH	KEGG
Folate biosynthesis	TPH1	KEGG
Folate biosynthesis	PCBD2	KEGG
Folate biosynthesis	AKR1C3	KEGG
Folate biosynthesis	CBR1	KEGG
Folate biosynthesis	GGH	KEGG
Fructose and mannose metabolism	FCSK	KEGG
Fructose and mannose metabolism	FBP1	KEGG
Fructose and mannose metabolism	ALDOA	KEGG
Fructose and mannose metabolism	ALDOB	KEGG
Fructose and mannose metabolism	ALDOC	KEGG
Fructose and mannose metabolism	AKR1B1	KEGG
Fructose and mannose metabolism	TKFC	KEGG
Fructose and mannose metabolism	GMDS	KEGG
Fructose and mannose metabolism	GMPPB	KEGG
Fructose and mannose metabolism	GMPPA	KEGG
Fructose and mannose metabolism	HK1	KEGG
Fructose and mannose metabolism	HK2	KEGG
Fructose and mannose metabolism	HK3	KEGG
Fructose and mannose metabolism	KHK	KEGG
Fructose and mannose metabolism	MPI	KEGG
Fructose and mannose metabolism	AKR1B15	KEGG
Fructose and mannose metabolism	HSD17B14	KEGG
Fructose and mannose metabolism	PFKFB1	KEGG
Fructose and mannose metabolism	PFKFB2	KEGG
Fructose and mannose metabolism	PFKFB3	KEGG
Fructose and mannose metabolism	PFKFB4	KEGG
Fructose and mannose metabolism	PFKL	KEGG
Fructose and mannose metabolism	PFKM	KEGG
Fructose and mannose metabolism	PFKP	KEGG
Fructose and mannose metabolism	PMM1	KEGG
Fructose and mannose metabolism	PMM2	KEGG
Fructose and mannose metabolism	ENOSF1	KEGG
Fructose and mannose metabolism	AKR1B10	KEGG
Fructose and mannose metabolism	TIGAR	KEGG
Fructose and mannose metabolism	SORD	KEGG
Fructose and mannose metabolism	TPI1	KEGG
Fructose and mannose metabolism	GFUS	KEGG
Fructose and mannose metabolism	HKDC1	KEGG
Fructose and mannose metabolism	FBP2	KEGG
Fructose and mannose metabolism	FPGT	KEGG
Galactose metabolism	GALM	KEGG
Galactose metabolism	AKR1B1	KEGG
Galactose metabolism	G6PC1	KEGG
Galactose metabolism	GAA	KEGG
Galactose metabolism	GALE	KEGG
Galactose metabolism	GALK1	KEGG
Galactose metabolism	GALT	KEGG
Galactose metabolism	GANC	KEGG
Galactose metabolism	GCK	KEGG
Galactose metabolism	B4GALT1	KEGG
Galactose metabolism	GLA	KEGG
Galactose metabolism	GLB1	KEGG
Galactose metabolism	HK1	KEGG
Galactose metabolism	HK2	KEGG
Galactose metabolism	HK3	KEGG
Galactose metabolism	LALBA	KEGG
Galactose metabolism	LCT	KEGG
Galactose metabolism	AKR1B15	KEGG
Galactose metabolism	PFKL	KEGG
Galactose metabolism	PFKM	KEGG
Galactose metabolism	PFKP	KEGG
Galactose metabolism	PGM1	KEGG
Galactose metabolism	PGM2	KEGG
Galactose metabolism	AKR1B10	KEGG
Galactose metabolism	G6PC2	KEGG
Galactose metabolism	SI	KEGG
Galactose metabolism	UGP2	KEGG
Galactose metabolism	HKDC1	KEGG
Galactose metabolism	B4GALT2	KEGG
Galactose metabolism	MGAM	KEGG
Galactose metabolism	G6PC3	KEGG
Galactose metabolism	MGAM2	KEGG
Glutathione metabolism	LOC102724197	KEGG
Glutathione metabolism	LANCL1	KEGG
Glutathione metabolism	GSTO2	KEGG
Glutathione metabolism	GGT6	KEGG
Glutathione metabolism	GSTA5	KEGG
Glutathione metabolism	G6PD	KEGG
Glutathione metabolism	GPX6	KEGG
Glutathione metabolism	GSTT4	KEGG
Glutathione metabolism	GGT1	KEGG
Glutathione metabolism	GGT7	KEGG
Glutathione metabolism	GGT5	KEGG
Glutathione metabolism	OPLAH	KEGG
Glutathione metabolism	GCLC	KEGG
Glutathione metabolism	GCLM	KEGG
Glutathione metabolism	HPGDS	KEGG
Glutathione metabolism	GPX1	KEGG
Glutathione metabolism	GPX2	KEGG
Glutathione metabolism	GPX3	KEGG
Glutathione metabolism	GPX4	KEGG
Glutathione metabolism	GPX5	KEGG
Glutathione metabolism	GPX7	KEGG
Glutathione metabolism	ANPEP	KEGG
Glutathione metabolism	GSR	KEGG
Glutathione metabolism	GSS	KEGG
Glutathione metabolism	GSTA1	KEGG
Glutathione metabolism	GSTA2	KEGG
Glutathione metabolism	GSTA3	KEGG
Glutathione metabolism	GSTA4	KEGG
Glutathione metabolism	GSTM1	KEGG
Glutathione metabolism	GSTM2	KEGG
Glutathione metabolism	GSTM3	KEGG
Glutathione metabolism	GSTM4	KEGG
Glutathione metabolism	GSTM5	KEGG
Glutathione metabolism	GSTP1	KEGG
Glutathione metabolism	GSTT1	KEGG
Glutathione metabolism	GSTT2	KEGG
Glutathione metabolism	IDH1	KEGG
Glutathione metabolism	IDH2	KEGG
Glutathione metabolism	GSTK1	KEGG
Glutathione metabolism	MGST1	KEGG
Glutathione metabolism	MGST2	KEGG
Glutathione metabolism	MGST3	KEGG
Glutathione metabolism	GPX8	KEGG
Glutathione metabolism	CHAC2	KEGG
Glutathione metabolism	ODC1	KEGG
Glutathione metabolism	RRM2B	KEGG
Glutathione metabolism	LAP3	KEGG
Glutathione metabolism	TXNDC12	KEGG
Glutathione metabolism	PGD	KEGG
Glutathione metabolism	RRM1	KEGG
Glutathione metabolism	RRM2	KEGG
Glutathione metabolism	GSTT2B	KEGG
Glutathione metabolism	SMS	KEGG
Glutathione metabolism	SRM	KEGG
Glutathione metabolism	GGCT	KEGG
Glutathione metabolism	CHAC1	KEGG
Glutathione metabolism	NAT8	KEGG
Glutathione metabolism	GSTO1	KEGG
Glutathione metabolism	PRDX6	KEGG
Glycerolipid metabolism	AKR1A1	KEGG
Glycerolipid metabolism	AGPAT1	KEGG
Glycerolipid metabolism	AGPAT2	KEGG
Glycerolipid metabolism	CEL	KEGG
Glycerolipid metabolism	MGLL	KEGG
Glycerolipid metabolism	MOGAT1	KEGG
Glycerolipid metabolism	PNLIPRP3	KEGG
Glycerolipid metabolism	LOC128966744	KEGG
Glycerolipid metabolism	MBOAT2	KEGG
Glycerolipid metabolism	GLYCTK	KEGG
Glycerolipid metabolism	GPAT4	KEGG
Glycerolipid metabolism	DGKK	KEGG
Glycerolipid metabolism	GPAT2	KEGG
Glycerolipid metabolism	MBOAT1	KEGG
Glycerolipid metabolism	DGKA	KEGG
Glycerolipid metabolism	DGKB	KEGG
Glycerolipid metabolism	DGKG	KEGG
Glycerolipid metabolism	DGKH	KEGG
Glycerolipid metabolism	DGKQ	KEGG
Glycerolipid metabolism	PLPP4	KEGG
Glycerolipid metabolism	ALDH2	KEGG
Glycerolipid metabolism	ALDH1B1	KEGG
Glycerolipid metabolism	ALDH9A1	KEGG
Glycerolipid metabolism	ALDH3A2	KEGG
Glycerolipid metabolism	AKR1B1	KEGG
Glycerolipid metabolism	LPIN1	KEGG
Glycerolipid metabolism	LCLAT1	KEGG
Glycerolipid metabolism	TKFC	KEGG
Glycerolipid metabolism	GK	KEGG
Glycerolipid metabolism	GK2	KEGG
Glycerolipid metabolism	GK3	KEGG
Glycerolipid metabolism	GLA	KEGG
Glycerolipid metabolism	MOGAT3	KEGG
Glycerolipid metabolism	LIPC	KEGG
Glycerolipid metabolism	LPL	KEGG
Glycerolipid metabolism	AKR1B15	KEGG
Glycerolipid metabolism	ALDH7A1	KEGG
Glycerolipid metabolism	PNLIP	KEGG
Glycerolipid metabolism	PNLIPRP1	KEGG
Glycerolipid metabolism	PNLIPRP2	KEGG
Glycerolipid metabolism	AGPAT5	KEGG
Glycerolipid metabolism	AGK	KEGG
Glycerolipid metabolism	AGPAT3	KEGG
Glycerolipid metabolism	AGPAT4	KEGG
Glycerolipid metabolism	AKR1B10	KEGG
Glycerolipid metabolism	PNPLA2	KEGG
Glycerolipid metabolism	GPAM	KEGG
Glycerolipid metabolism	LPIN3	KEGG
Glycerolipid metabolism	ABHD16A	KEGG
Glycerolipid metabolism	MOGAT2	KEGG
Glycerolipid metabolism	PNPLA3	KEGG
Glycerolipid metabolism	PLPP5	KEGG
Glycerolipid metabolism	DGAT2	KEGG
Glycerolipid metabolism	GPAT3	KEGG
Glycerolipid metabolism	LIPF	KEGG
Glycerolipid metabolism	DGKZ	KEGG
Glycerolipid metabolism	DGKE	KEGG
Glycerolipid metabolism	DGKD	KEGG
Glycerolipid metabolism	PLPP1	KEGG
Glycerolipid metabolism	PLPP2	KEGG
Glycerolipid metabolism	PLPP3	KEGG
Glycerolipid metabolism	DGAT1	KEGG
Glycerolipid metabolism	DGKI	KEGG
Glycerolipid metabolism	LIPG	KEGG
Glycerolipid metabolism	LPIN2	KEGG
Glycerophospholipid metabolism	PLA2G4B	KEGG
Glycerophospholipid metabolism	LPCAT3	KEGG
Glycerophospholipid metabolism	CEPT1	KEGG
Glycerophospholipid metabolism	CDS1	KEGG
Glycerophospholipid metabolism	PEMT	KEGG
Glycerophospholipid metabolism	CDIPT	KEGG
Glycerophospholipid metabolism	LYPLA1	KEGG
Glycerophospholipid metabolism	AGPAT1	KEGG
Glycerophospholipid metabolism	AGPAT2	KEGG
Glycerophospholipid metabolism	PNPLA6	KEGG
Glycerophospholipid metabolism	CHAT	KEGG
Glycerophospholipid metabolism	PLAAT3	KEGG
Glycerophospholipid metabolism	CHKA	KEGG
Glycerophospholipid metabolism	CHKB	KEGG
Glycerophospholipid metabolism	LYPLA2	KEGG
Glycerophospholipid metabolism	PLD4	KEGG
Glycerophospholipid metabolism	PLA2G4E	KEGG
Glycerophospholipid metabolism	LOC128966744	KEGG
Glycerophospholipid metabolism	MBOAT2	KEGG
Glycerophospholipid metabolism	GPAT4	KEGG
Glycerophospholipid metabolism	DGKK	KEGG
Glycerophospholipid metabolism	SAMD8	KEGG
Glycerophospholipid metabolism	GPAT2	KEGG
Glycerophospholipid metabolism	PLB1	KEGG
Glycerophospholipid metabolism	MBOAT1	KEGG
Glycerophospholipid metabolism	DGKA	KEGG
Glycerophospholipid metabolism	DGKB	KEGG
Glycerophospholipid metabolism	DGKG	KEGG
Glycerophospholipid metabolism	DGKH	KEGG
Glycerophospholipid metabolism	DGKQ	KEGG
Glycerophospholipid metabolism	PHOSPHO1	KEGG
Glycerophospholipid metabolism	SGMS2	KEGG
Glycerophospholipid metabolism	PLPP4	KEGG
Glycerophospholipid metabolism	GPD1L	KEGG
Glycerophospholipid metabolism	LPIN1	KEGG
Glycerophospholipid metabolism	PLD3	KEGG
Glycerophospholipid metabolism	PLA2G15	KEGG
Glycerophospholipid metabolism	PISD	KEGG
Glycerophospholipid metabolism	LCLAT1	KEGG
Glycerophospholipid metabolism	LPCAT4	KEGG
Glycerophospholipid metabolism	PLA2G4F	KEGG
Glycerophospholipid metabolism	SGMS1	KEGG
Glycerophospholipid metabolism	PLA2G2D	KEGG
Glycerophospholipid metabolism	GPD1	KEGG
Glycerophospholipid metabolism	GPD2	KEGG
Glycerophospholipid metabolism	PLA2G4D	KEGG
Glycerophospholipid metabolism	PLA2G2E	KEGG
Glycerophospholipid metabolism	PNPLA7	KEGG
Glycerophospholipid metabolism	PLA2G2C	KEGG
Glycerophospholipid metabolism	LCAT	KEGG
Glycerophospholipid metabolism	ACHE	KEGG
Glycerophospholipid metabolism	PLA2G3	KEGG
Glycerophospholipid metabolism	PCYT1A	KEGG
Glycerophospholipid metabolism	PLA1A	KEGG
Glycerophospholipid metabolism	PLA2G1B	KEGG
Glycerophospholipid metabolism	PLA2G2A	KEGG
Glycerophospholipid metabolism	PLA2G4A	KEGG
Glycerophospholipid metabolism	PLA2G5	KEGG
Glycerophospholipid metabolism	PLD1	KEGG
Glycerophospholipid metabolism	PLD2	KEGG
Glycerophospholipid metabolism	CRLS1	KEGG
Glycerophospholipid metabolism	LPCAT2	KEGG
Glycerophospholipid metabolism	PLAAT2	KEGG
Glycerophospholipid metabolism	ETNK2	KEGG
Glycerophospholipid metabolism	AGPAT5	KEGG
Glycerophospholipid metabolism	ETNK1	KEGG
Glycerophospholipid metabolism	GPCPD1	KEGG
Glycerophospholipid metabolism	AGPAT3	KEGG
Glycerophospholipid metabolism	AGPAT4	KEGG
Glycerophospholipid metabolism	ADPRM	KEGG
Glycerophospholipid metabolism	CHPT1	KEGG
Glycerophospholipid metabolism	GPAM	KEGG
Glycerophospholipid metabolism	PCYT2	KEGG
Glycerophospholipid metabolism	PLA2G2F	KEGG
Glycerophospholipid metabolism	ETNPPL	KEGG
Glycerophospholipid metabolism	LPIN3	KEGG
Glycerophospholipid metabolism	TAFAZZIN	KEGG
Glycerophospholipid metabolism	MBOAT7	KEGG
Glycerophospholipid metabolism	LPCAT1	KEGG
Glycerophospholipid metabolism	PTDSS2	KEGG
Glycerophospholipid metabolism	PLA2G12A	KEGG
Glycerophospholipid metabolism	PLA2G6	KEGG
Glycerophospholipid metabolism	PLA2G10	KEGG
Glycerophospholipid metabolism	GNPAT	KEGG
Glycerophospholipid metabolism	PLPP5	KEGG
Glycerophospholipid metabolism	PLA2G12B	KEGG
Glycerophospholipid metabolism	GPAT3	KEGG
Glycerophospholipid metabolism	DGKZ	KEGG
Glycerophospholipid metabolism	DGKE	KEGG
Glycerophospholipid metabolism	DGKD	KEGG
Glycerophospholipid metabolism	SELENOI	KEGG
Glycerophospholipid metabolism	PLA2G4C	KEGG
Glycerophospholipid metabolism	PLPP1	KEGG
Glycerophospholipid metabolism	PLPP2	KEGG
Glycerophospholipid metabolism	PLPP3	KEGG
Glycerophospholipid metabolism	JMJD7-PLA2G4B	KEGG
Glycerophospholipid metabolism	CDS2	KEGG
Glycerophospholipid metabolism	DGKI	KEGG
Glycerophospholipid metabolism	PCYT1B	KEGG
Glycerophospholipid metabolism	PGS1	KEGG
Glycerophospholipid metabolism	LPIN2	KEGG
Glycerophospholipid metabolism	PTDSS1	KEGG
Glycerophospholipid metabolism	LPGAT1	KEGG
Glycine, serine and threonine metabolism	LOC102724560	KEGG
Glycine, serine and threonine metabolism	SDS	KEGG
Glycine, serine and threonine metabolism	SDSL	KEGG
Glycine, serine and threonine metabolism	LOC124908081	KEGG
Glycine, serine and threonine metabolism	GLYCTK	KEGG
Glycine, serine and threonine metabolism	CTH	KEGG
Glycine, serine and threonine metabolism	DAO	KEGG
Glycine, serine and threonine metabolism	DLD	KEGG
Glycine, serine and threonine metabolism	SARDH	KEGG
Glycine, serine and threonine metabolism	AGXT	KEGG
Glycine, serine and threonine metabolism	ALAS1	KEGG
Glycine, serine and threonine metabolism	ALAS2	KEGG
Glycine, serine and threonine metabolism	GCAT	KEGG
Glycine, serine and threonine metabolism	GAMT	KEGG
Glycine, serine and threonine metabolism	PHGDH	KEGG
Glycine, serine and threonine metabolism	GATM	KEGG
Glycine, serine and threonine metabolism	GCSH	KEGG
Glycine, serine and threonine metabolism	GNMT	KEGG
Glycine, serine and threonine metabolism	GLDC	KEGG
Glycine, serine and threonine metabolism	AMT	KEGG
Glycine, serine and threonine metabolism	DMGDH	KEGG
Glycine, serine and threonine metabolism	PSAT1	KEGG
Glycine, serine and threonine metabolism	AOC2	KEGG
Glycine, serine and threonine metabolism	MAOA	KEGG
Glycine, serine and threonine metabolism	MAOB	KEGG
Glycine, serine and threonine metabolism	PGAM4	KEGG
Glycine, serine and threonine metabolism	ALDH7A1	KEGG
Glycine, serine and threonine metabolism	PIPOX	KEGG
Glycine, serine and threonine metabolism	PGAM1	KEGG
Glycine, serine and threonine metabolism	PGAM2	KEGG
Glycine, serine and threonine metabolism	CHDH	KEGG
Glycine, serine and threonine metabolism	PSPH	KEGG
Glycine, serine and threonine metabolism	BHMT	KEGG
Glycine, serine and threonine metabolism	SRR	KEGG
Glycine, serine and threonine metabolism	SHMT1	KEGG
Glycine, serine and threonine metabolism	SHMT2	KEGG
Glycine, serine and threonine metabolism	AGXT2	KEGG
Glycine, serine and threonine metabolism	BPGM	KEGG
Glycine, serine and threonine metabolism	AOC3	KEGG
Glycine, serine and threonine metabolism	CBS	KEGG
Glycine, serine and threonine metabolism	GRHPR	KEGG
Glycolysis / Gluconeogenesis	AKR1A1	KEGG
Glycolysis / Gluconeogenesis	ADH1A	KEGG
Glycolysis / Gluconeogenesis	ADH1B	KEGG
Glycolysis / Gluconeogenesis	ADH1C	KEGG
Glycolysis / Gluconeogenesis	ADH4	KEGG
Glycolysis / Gluconeogenesis	ADH5	KEGG
Glycolysis / Gluconeogenesis	ADH6	KEGG
Glycolysis / Gluconeogenesis	GALM	KEGG
Glycolysis / Gluconeogenesis	ADH7	KEGG
Glycolysis / Gluconeogenesis	LDHAL6A	KEGG
Glycolysis / Gluconeogenesis	DLAT	KEGG
Glycolysis / Gluconeogenesis	DLD	KEGG
Glycolysis / Gluconeogenesis	ENO1	KEGG
Glycolysis / Gluconeogenesis	ENO2	KEGG
Glycolysis / Gluconeogenesis	ENO3	KEGG
Glycolysis / Gluconeogenesis	ALDH2	KEGG
Glycolysis / Gluconeogenesis	ALDH3A1	KEGG
Glycolysis / Gluconeogenesis	ALDH1B1	KEGG
Glycolysis / Gluconeogenesis	FBP1	KEGG
Glycolysis / Gluconeogenesis	ALDH3B1	KEGG
Glycolysis / Gluconeogenesis	ALDH3B2	KEGG
Glycolysis / Gluconeogenesis	ALDH9A1	KEGG
Glycolysis / Gluconeogenesis	ALDH3A2	KEGG
Glycolysis / Gluconeogenesis	ALDOA	KEGG
Glycolysis / Gluconeogenesis	ALDOB	KEGG
Glycolysis / Gluconeogenesis	ALDOC	KEGG
Glycolysis / Gluconeogenesis	G6PC1	KEGG
Glycolysis / Gluconeogenesis	GAPDH	KEGG
Glycolysis / Gluconeogenesis	GAPDHS	KEGG
Glycolysis / Gluconeogenesis	GCK	KEGG
Glycolysis / Gluconeogenesis	GPI	KEGG
Glycolysis / Gluconeogenesis	HK1	KEGG
Glycolysis / Gluconeogenesis	HK2	KEGG
Glycolysis / Gluconeogenesis	HK3	KEGG
Glycolysis / Gluconeogenesis	ENO4	KEGG
Glycolysis / Gluconeogenesis	LDHA	KEGG
Glycolysis / Gluconeogenesis	LDHB	KEGG
Glycolysis / Gluconeogenesis	LDHC	KEGG
Glycolysis / Gluconeogenesis	PGAM4	KEGG
Glycolysis / Gluconeogenesis	ALDH7A1	KEGG
Glycolysis / Gluconeogenesis	PCK1	KEGG
Glycolysis / Gluconeogenesis	PCK2	KEGG
Glycolysis / Gluconeogenesis	PDHA1	KEGG
Glycolysis / Gluconeogenesis	PDHA2	KEGG
Glycolysis / Gluconeogenesis	PDHB	KEGG
Glycolysis / Gluconeogenesis	PFKL	KEGG
Glycolysis / Gluconeogenesis	PFKM	KEGG
Glycolysis / Gluconeogenesis	PFKP	KEGG
Glycolysis / Gluconeogenesis	PGAM1	KEGG
Glycolysis / Gluconeogenesis	PGAM2	KEGG
Glycolysis / Gluconeogenesis	PGK1	KEGG
Glycolysis / Gluconeogenesis	PGK2	KEGG
Glycolysis / Gluconeogenesis	PGM1	KEGG
Glycolysis / Gluconeogenesis	PKLR	KEGG
Glycolysis / Gluconeogenesis	PKM	KEGG
Glycolysis / Gluconeogenesis	PGM2	KEGG
Glycolysis / Gluconeogenesis	ACSS2	KEGG
Glycolysis / Gluconeogenesis	G6PC2	KEGG
Glycolysis / Gluconeogenesis	BPGM	KEGG
Glycolysis / Gluconeogenesis	TPI1	KEGG
Glycolysis / Gluconeogenesis	HKDC1	KEGG
Glycolysis / Gluconeogenesis	ADPGK	KEGG
Glycolysis / Gluconeogenesis	ACSS1	KEGG
Glycolysis / Gluconeogenesis	FBP2	KEGG
Glycolysis / Gluconeogenesis	LDHAL6B	KEGG
Glycolysis / Gluconeogenesis	G6PC3	KEGG
Glycolysis / Gluconeogenesis	MINPP1	KEGG
Glycosaminoglycan biosynthesis - chondroitin sulfate / dermatan sulfate	UST	KEGG
Glycosaminoglycan biosynthesis - chondroitin sulfate / dermatan sulfate	B4GALT7	KEGG
Glycosaminoglycan biosynthesis - chondroitin sulfate / dermatan sulfate	CHST14	KEGG
Glycosaminoglycan biosynthesis - chondroitin sulfate / dermatan sulfate	B3GALT6	KEGG
Glycosaminoglycan biosynthesis - chondroitin sulfate / dermatan sulfate	CHST13	KEGG
Glycosaminoglycan biosynthesis - chondroitin sulfate / dermatan sulfate	CHSY1	KEGG
Glycosaminoglycan biosynthesis - chondroitin sulfate / dermatan sulfate	B3GAT3	KEGG
Glycosaminoglycan biosynthesis - chondroitin sulfate / dermatan sulfate	DSE	KEGG
Glycosaminoglycan biosynthesis - chondroitin sulfate / dermatan sulfate	CHSY3	KEGG
Glycosaminoglycan biosynthesis - chondroitin sulfate / dermatan sulfate	CHST11	KEGG
Glycosaminoglycan biosynthesis - chondroitin sulfate / dermatan sulfate	CHST15	KEGG
Glycosaminoglycan biosynthesis - chondroitin sulfate / dermatan sulfate	CHPF2	KEGG
Glycosaminoglycan biosynthesis - chondroitin sulfate / dermatan sulfate	CSGALNACT2	KEGG
Glycosaminoglycan biosynthesis - chondroitin sulfate / dermatan sulfate	CHST12	KEGG
Glycosaminoglycan biosynthesis - chondroitin sulfate / dermatan sulfate	CSGALNACT1	KEGG
Glycosaminoglycan biosynthesis - chondroitin sulfate / dermatan sulfate	CHST7	KEGG
Glycosaminoglycan biosynthesis - chondroitin sulfate / dermatan sulfate	XYLT1	KEGG
Glycosaminoglycan biosynthesis - chondroitin sulfate / dermatan sulfate	XYLT2	KEGG
Glycosaminoglycan biosynthesis - chondroitin sulfate / dermatan sulfate	CHPF	KEGG
Glycosaminoglycan biosynthesis - chondroitin sulfate / dermatan sulfate	DSEL	KEGG
Glycosaminoglycan biosynthesis - chondroitin sulfate / dermatan sulfate	CHST3	KEGG
Glycosaminoglycan biosynthesis - heparan sulfate / heparin	B4GALT7	KEGG
Glycosaminoglycan biosynthesis - heparan sulfate / heparin	B3GALT6	KEGG
Glycosaminoglycan biosynthesis - heparan sulfate / heparin	EXT1	KEGG
Glycosaminoglycan biosynthesis - heparan sulfate / heparin	EXT2	KEGG
Glycosaminoglycan biosynthesis - heparan sulfate / heparin	EXTL1	KEGG
Glycosaminoglycan biosynthesis - heparan sulfate / heparin	EXTL2	KEGG
Glycosaminoglycan biosynthesis - heparan sulfate / heparin	EXTL3	KEGG
Glycosaminoglycan biosynthesis - heparan sulfate / heparin	HS3ST5	KEGG
Glycosaminoglycan biosynthesis - heparan sulfate / heparin	GLCE	KEGG
Glycosaminoglycan biosynthesis - heparan sulfate / heparin	B3GAT3	KEGG
Glycosaminoglycan biosynthesis - heparan sulfate / heparin	HS6ST3	KEGG
Glycosaminoglycan biosynthesis - heparan sulfate / heparin	NDST1	KEGG
Glycosaminoglycan biosynthesis - heparan sulfate / heparin	XYLT1	KEGG
Glycosaminoglycan biosynthesis - heparan sulfate / heparin	XYLT2	KEGG
Glycosaminoglycan biosynthesis - heparan sulfate / heparin	NDST4	KEGG
Glycosaminoglycan biosynthesis - heparan sulfate / heparin	NDST2	KEGG
Glycosaminoglycan biosynthesis - heparan sulfate / heparin	HS6ST2	KEGG
Glycosaminoglycan biosynthesis - heparan sulfate / heparin	NDST3	KEGG
Glycosaminoglycan biosynthesis - heparan sulfate / heparin	HS6ST1	KEGG
Glycosaminoglycan biosynthesis - heparan sulfate / heparin	HS2ST1	KEGG
Glycosaminoglycan biosynthesis - heparan sulfate / heparin	HS3ST3B1	KEGG
Glycosaminoglycan biosynthesis - heparan sulfate / heparin	HS3ST3A1	KEGG
Glycosaminoglycan biosynthesis - heparan sulfate / heparin	HS3ST2	KEGG
Glycosaminoglycan biosynthesis - heparan sulfate / heparin	HS3ST1	KEGG
Glycosaminoglycan biosynthesis - keratan sulfate	CHST4	KEGG
Glycosaminoglycan biosynthesis - keratan sulfate	B3GNT2	KEGG
Glycosaminoglycan biosynthesis - keratan sulfate	FUT8	KEGG
Glycosaminoglycan biosynthesis - keratan sulfate	B4GALT1	KEGG
Glycosaminoglycan biosynthesis - keratan sulfate	CHST6	KEGG
Glycosaminoglycan biosynthesis - keratan sulfate	ST3GAL1	KEGG
Glycosaminoglycan biosynthesis - keratan sulfate	ST3GAL2	KEGG
Glycosaminoglycan biosynthesis - keratan sulfate	ST3GAL3	KEGG
Glycosaminoglycan biosynthesis - keratan sulfate	CHST1	KEGG
Glycosaminoglycan biosynthesis - keratan sulfate	B4GALT4	KEGG
Glycosaminoglycan biosynthesis - keratan sulfate	B4GALT3	KEGG
Glycosaminoglycan biosynthesis - keratan sulfate	B4GALT2	KEGG
Glycosaminoglycan biosynthesis - keratan sulfate	B3GNT7	KEGG
Glycosaminoglycan biosynthesis - keratan sulfate	CHST2	KEGG
Glycosaminoglycan degradation	HPSE	KEGG
Glycosaminoglycan degradation	HGSNAT	KEGG
Glycosaminoglycan degradation	HYAL4	KEGG
Glycosaminoglycan degradation	GALNS	KEGG
Glycosaminoglycan degradation	GLB1	KEGG
Glycosaminoglycan degradation	GNS	KEGG
Glycosaminoglycan degradation	GUSB	KEGG
Glycosaminoglycan degradation	HEXA	KEGG
Glycosaminoglycan degradation	HEXB	KEGG
Glycosaminoglycan degradation	HYAL1	KEGG
Glycosaminoglycan degradation	IDS	KEGG
Glycosaminoglycan degradation	IDUA	KEGG
Glycosaminoglycan degradation	ARSB	KEGG
Glycosaminoglycan degradation	NAGLU	KEGG
Glycosaminoglycan degradation	HPSE2	KEGG
Glycosaminoglycan degradation	SGSH	KEGG
Glycosaminoglycan degradation	SPAM1	KEGG
Glycosaminoglycan degradation	HYAL3	KEGG
Glycosaminoglycan degradation	HYAL2	KEGG
Glycosphingolipid biosynthesis - ganglio series	ST6GALNAC3	KEGG
Glycosphingolipid biosynthesis - ganglio series	B4GALNT1	KEGG
Glycosphingolipid biosynthesis - ganglio series	ST6GALNAC4	KEGG
Glycosphingolipid biosynthesis - ganglio series	GLB1	KEGG
Glycosphingolipid biosynthesis - ganglio series	ST8SIA5	KEGG
Glycosphingolipid biosynthesis - ganglio series	HEXA	KEGG
Glycosphingolipid biosynthesis - ganglio series	HEXB	KEGG
Glycosphingolipid biosynthesis - ganglio series	ST6GALNAC6	KEGG
Glycosphingolipid biosynthesis - ganglio series	ST3GAL1	KEGG
Glycosphingolipid biosynthesis - ganglio series	ST3GAL2	KEGG
Glycosphingolipid biosynthesis - ganglio series	ST8SIA1	KEGG
Glycosphingolipid biosynthesis - ganglio series	ST6GALNAC5	KEGG
Glycosphingolipid biosynthesis - ganglio series	B3GALT4	KEGG
Glycosphingolipid biosynthesis - ganglio series	ST3GAL5	KEGG
Glycosphingolipid biosynthesis - ganglio series	SLC33A1	KEGG
Glycosphingolipid biosynthesis - globo and isoglobo series	B3GALT5	KEGG
Glycosphingolipid biosynthesis - globo and isoglobo series	FUT9	KEGG
Glycosphingolipid biosynthesis - globo and isoglobo series	A3GALT2	KEGG
Glycosphingolipid biosynthesis - globo and isoglobo series	FUT1	KEGG
Glycosphingolipid biosynthesis - globo and isoglobo series	FUT2	KEGG
Glycosphingolipid biosynthesis - globo and isoglobo series	GBGT1	KEGG
Glycosphingolipid biosynthesis - globo and isoglobo series	GLA	KEGG
Glycosphingolipid biosynthesis - globo and isoglobo series	ABO	KEGG
Glycosphingolipid biosynthesis - globo and isoglobo series	HEXA	KEGG
Glycosphingolipid biosynthesis - globo and isoglobo series	HEXB	KEGG
Glycosphingolipid biosynthesis - globo and isoglobo series	NAGA	KEGG
Glycosphingolipid biosynthesis - globo and isoglobo series	A4GALT	KEGG
Glycosphingolipid biosynthesis - globo and isoglobo series	ST3GAL1	KEGG
Glycosphingolipid biosynthesis - globo and isoglobo series	ST3GAL2	KEGG
Glycosphingolipid biosynthesis - globo and isoglobo series	ST8SIA1	KEGG
Glycosphingolipid biosynthesis - globo and isoglobo series	B3GALNT1	KEGG
Glycosphingolipid biosynthesis - lacto and neolacto series	B3GALT5	KEGG
Glycosphingolipid biosynthesis - lacto and neolacto series	B3GNT3	KEGG
Glycosphingolipid biosynthesis - lacto and neolacto series	ST3GAL6	KEGG
Glycosphingolipid biosynthesis - lacto and neolacto series	B3GNT2	KEGG
Glycosphingolipid biosynthesis - lacto and neolacto series	FUT9	KEGG
Glycosphingolipid biosynthesis - lacto and neolacto series	B4GALNT2	KEGG
Glycosphingolipid biosynthesis - lacto and neolacto series	FUT1	KEGG
Glycosphingolipid biosynthesis - lacto and neolacto series	FUT2	KEGG
Glycosphingolipid biosynthesis - lacto and neolacto series	FUT3	KEGG
Glycosphingolipid biosynthesis - lacto and neolacto series	FUT4	KEGG
Glycosphingolipid biosynthesis - lacto and neolacto series	FUT5	KEGG
Glycosphingolipid biosynthesis - lacto and neolacto series	FUT6	KEGG
Glycosphingolipid biosynthesis - lacto and neolacto series	FUT7	KEGG
Glycosphingolipid biosynthesis - lacto and neolacto series	GCNT2	KEGG
Glycosphingolipid biosynthesis - lacto and neolacto series	B4GALT1	KEGG
Glycosphingolipid biosynthesis - lacto and neolacto series	ABO	KEGG
Glycosphingolipid biosynthesis - lacto and neolacto series	A4GALT	KEGG
Glycosphingolipid biosynthesis - lacto and neolacto series	ST3GAL4	KEGG
Glycosphingolipid biosynthesis - lacto and neolacto series	ST3GAL3	KEGG
Glycosphingolipid biosynthesis - lacto and neolacto series	ST8SIA1	KEGG
Glycosphingolipid biosynthesis - lacto and neolacto series	B3GNT4	KEGG
Glycosphingolipid biosynthesis - lacto and neolacto series	B3GNT5	KEGG
Glycosphingolipid biosynthesis - lacto and neolacto series	B4GALT4	KEGG
Glycosphingolipid biosynthesis - lacto and neolacto series	B4GALT3	KEGG
Glycosphingolipid biosynthesis - lacto and neolacto series	B4GALT2	KEGG
Glycosphingolipid biosynthesis - lacto and neolacto series	B3GALNT1	KEGG
Glycosphingolipid biosynthesis - lacto and neolacto series	B3GALT2	KEGG
Glycosphingolipid biosynthesis - lacto and neolacto series	B3GALT1	KEGG
Glycosylphosphatidylinositol (GPI)-anchor biosynthesis	PIGK	KEGG
Glycosylphosphatidylinositol (GPI)-anchor biosynthesis	PIGU	KEGG
Glycosylphosphatidylinositol (GPI)-anchor biosynthesis	PIGN	KEGG
Glycosylphosphatidylinositol (GPI)-anchor biosynthesis	PGAP2	KEGG
Glycosylphosphatidylinositol (GPI)-anchor biosynthesis	GPLD1	KEGG
Glycosylphosphatidylinositol (GPI)-anchor biosynthesis	PIGW	KEGG
Glycosylphosphatidylinositol (GPI)-anchor biosynthesis	PIGP	KEGG
Glycosylphosphatidylinositol (GPI)-anchor biosynthesis	PIGT	KEGG
Glycosylphosphatidylinositol (GPI)-anchor biosynthesis	PIGA	KEGG
Glycosylphosphatidylinositol (GPI)-anchor biosynthesis	PIGC	KEGG
Glycosylphosphatidylinositol (GPI)-anchor biosynthesis	PIGF	KEGG
Glycosylphosphatidylinositol (GPI)-anchor biosynthesis	PIGH	KEGG
Glycosylphosphatidylinositol (GPI)-anchor biosynthesis	PIGG	KEGG
Glycosylphosphatidylinositol (GPI)-anchor biosynthesis	PIGX	KEGG
Glycosylphosphatidylinositol (GPI)-anchor biosynthesis	PIGV	KEGG
Glycosylphosphatidylinositol (GPI)-anchor biosynthesis	MPPE1	KEGG
Glycosylphosphatidylinositol (GPI)-anchor biosynthesis	PGAP1	KEGG
Glycosylphosphatidylinositol (GPI)-anchor biosynthesis	PIGZ	KEGG
Glycosylphosphatidylinositol (GPI)-anchor biosynthesis	PGAP4	KEGG
Glycosylphosphatidylinositol (GPI)-anchor biosynthesis	PIGO	KEGG
Glycosylphosphatidylinositol (GPI)-anchor biosynthesis	PIGY	KEGG
Glycosylphosphatidylinositol (GPI)-anchor biosynthesis	B3GALT4	KEGG
Glycosylphosphatidylinositol (GPI)-anchor biosynthesis	GPAA1	KEGG
Glycosylphosphatidylinositol (GPI)-anchor biosynthesis	DPM2	KEGG
Glycosylphosphatidylinositol (GPI)-anchor biosynthesis	PIGQ	KEGG
Glycosylphosphatidylinositol (GPI)-anchor biosynthesis	PIGM	KEGG
Glycosylphosphatidylinositol (GPI)-anchor biosynthesis	PGAP3	KEGG
Glycosylphosphatidylinositol (GPI)-anchor biosynthesis	PIGS	KEGG
Glycosylphosphatidylinositol (GPI)-anchor biosynthesis	PIGL	KEGG
Glycosylphosphatidylinositol (GPI)-anchor biosynthesis	PIGB	KEGG
Glyoxylate and dicarboxylate metabolism	HOGA1	KEGG
Glyoxylate and dicarboxylate metabolism	LOC124908081	KEGG
Glyoxylate and dicarboxylate metabolism	AFMID	KEGG
Glyoxylate and dicarboxylate metabolism	GLYCTK	KEGG
Glyoxylate and dicarboxylate metabolism	CS	KEGG
Glyoxylate and dicarboxylate metabolism	DLD	KEGG
Glyoxylate and dicarboxylate metabolism	AGXT	KEGG
Glyoxylate and dicarboxylate metabolism	GCSH	KEGG
Glyoxylate and dicarboxylate metabolism	GLDC	KEGG
Glyoxylate and dicarboxylate metabolism	AMT	KEGG
Glyoxylate and dicarboxylate metabolism	GLUL	KEGG
Glyoxylate and dicarboxylate metabolism	PGP	KEGG
Glyoxylate and dicarboxylate metabolism	ACAT1	KEGG
Glyoxylate and dicarboxylate metabolism	ACAT2	KEGG
Glyoxylate and dicarboxylate metabolism	MDH1	KEGG
Glyoxylate and dicarboxylate metabolism	MDH2	KEGG
Glyoxylate and dicarboxylate metabolism	MMUT	KEGG
Glyoxylate and dicarboxylate metabolism	ACO1	KEGG
Glyoxylate and dicarboxylate metabolism	ACO2	KEGG
Glyoxylate and dicarboxylate metabolism	PCCA	KEGG
Glyoxylate and dicarboxylate metabolism	PCCB	KEGG
Glyoxylate and dicarboxylate metabolism	HAO2	KEGG
Glyoxylate and dicarboxylate metabolism	HAO1	KEGG
Glyoxylate and dicarboxylate metabolism	ACSS2	KEGG
Glyoxylate and dicarboxylate metabolism	SHMT1	KEGG
Glyoxylate and dicarboxylate metabolism	SHMT2	KEGG
Glyoxylate and dicarboxylate metabolism	AGXT2	KEGG
Glyoxylate and dicarboxylate metabolism	HYI	KEGG
Glyoxylate and dicarboxylate metabolism	ACSS1	KEGG
Glyoxylate and dicarboxylate metabolism	MCEE	KEGG
Glyoxylate and dicarboxylate metabolism	CAT	KEGG
Glyoxylate and dicarboxylate metabolism	GRHPR	KEGG
Histidine metabolism	FTCD	KEGG
Histidine metabolism	UROC1	KEGG
Histidine metabolism	CARNMT1	KEGG
Histidine metabolism	AMDHD1	KEGG
Histidine metabolism	ALDH2	KEGG
Histidine metabolism	ALDH3A1	KEGG
Histidine metabolism	ALDH1B1	KEGG
Histidine metabolism	ALDH3B1	KEGG
Histidine metabolism	ALDH3B2	KEGG
Histidine metabolism	ALDH9A1	KEGG
Histidine metabolism	ALDH3A2	KEGG
Histidine metabolism	AOC1	KEGG
Histidine metabolism	HAL	KEGG
Histidine metabolism	HDC	KEGG
Histidine metabolism	HNMT	KEGG
Histidine metabolism	MAOA	KEGG
Histidine metabolism	MAOB	KEGG
Histidine metabolism	ASPA	KEGG
Histidine metabolism	ALDH7A1	KEGG
Histidine metabolism	CNDP2	KEGG
Histidine metabolism	CARNS1	KEGG
Histidine metabolism	CNDP1	KEGG
Inositol phosphate metabolism	CDIPT	KEGG
Inositol phosphate metabolism	PLCD3	KEGG
Inositol phosphate metabolism	IP6K3	KEGG
Inositol phosphate metabolism	PIP5KL1	KEGG
Inositol phosphate metabolism	PIKFYVE	KEGG
Inositol phosphate metabolism	INPP5F	KEGG
Inositol phosphate metabolism	SACM1L	KEGG
Inositol phosphate metabolism	PLCH1	KEGG
Inositol phosphate metabolism	PLCB1	KEGG
Inositol phosphate metabolism	PPIP5K2	KEGG
Inositol phosphate metabolism	PIP5K1C	KEGG
Inositol phosphate metabolism	IPMK	KEGG
Inositol phosphate metabolism	INPP5J	KEGG
Inositol phosphate metabolism	IMPA1	KEGG
Inositol phosphate metabolism	IMPA2	KEGG
Inositol phosphate metabolism	INPP1	KEGG
Inositol phosphate metabolism	INPP4A	KEGG
Inositol phosphate metabolism	INPP5A	KEGG
Inositol phosphate metabolism	INPP5B	KEGG
Inositol phosphate metabolism	INPP5D	KEGG
Inositol phosphate metabolism	INPPL1	KEGG
Inositol phosphate metabolism	ITPK1	KEGG
Inositol phosphate metabolism	ITPKA	KEGG
Inositol phosphate metabolism	ITPKB	KEGG
Inositol phosphate metabolism	ALDH6A1	KEGG
Inositol phosphate metabolism	MTM1	KEGG
Inositol phosphate metabolism	OCRL	KEGG
Inositol phosphate metabolism	PLCE1	KEGG
Inositol phosphate metabolism	IP6K2	KEGG
Inositol phosphate metabolism	ISYNA1	KEGG
Inositol phosphate metabolism	INPP5K	KEGG
Inositol phosphate metabolism	PIK3C2A	KEGG
Inositol phosphate metabolism	PIK3C2B	KEGG
Inositol phosphate metabolism	PIK3C2G	KEGG
Inositol phosphate metabolism	PIK3C3	KEGG
Inositol phosphate metabolism	PIK3CA	KEGG
Inositol phosphate metabolism	PIK3CB	KEGG
Inositol phosphate metabolism	PIK3CD	KEGG
Inositol phosphate metabolism	PIK3CG	KEGG
Inositol phosphate metabolism	PI4KA	KEGG
Inositol phosphate metabolism	PI4KB	KEGG
Inositol phosphate metabolism	PIP4K2A	KEGG
Inositol phosphate metabolism	PLCB2	KEGG
Inositol phosphate metabolism	PLCB3	KEGG
Inositol phosphate metabolism	PLCB4	KEGG
Inositol phosphate metabolism	PLCD1	KEGG
Inositol phosphate metabolism	PLCG1	KEGG
Inositol phosphate metabolism	PLCG2	KEGG
Inositol phosphate metabolism	PI4K2B	KEGG
Inositol phosphate metabolism	PI4K2A	KEGG
Inositol phosphate metabolism	MIOX	KEGG
Inositol phosphate metabolism	MTMR8	KEGG
Inositol phosphate metabolism	INPP5E	KEGG
Inositol phosphate metabolism	PTEN	KEGG
Inositol phosphate metabolism	MTMR14	KEGG
Inositol phosphate metabolism	IPPK	KEGG
Inositol phosphate metabolism	TPI1	KEGG
Inositol phosphate metabolism	PIP4K2C	KEGG
Inositol phosphate metabolism	ITPKC	KEGG
Inositol phosphate metabolism	PIP5K1A	KEGG
Inositol phosphate metabolism	PIP5K1B	KEGG
Inositol phosphate metabolism	PIP4K2B	KEGG
Inositol phosphate metabolism	PLCD4	KEGG
Inositol phosphate metabolism	MTMR1	KEGG
Inositol phosphate metabolism	INPP4B	KEGG
Inositol phosphate metabolism	SYNJ1	KEGG
Inositol phosphate metabolism	SYNJ2	KEGG
Inositol phosphate metabolism	MTMR3	KEGG
Inositol phosphate metabolism	MTMR2	KEGG
Inositol phosphate metabolism	PLCZ1	KEGG
Inositol phosphate metabolism	MTMR6	KEGG
Inositol phosphate metabolism	MTMR7	KEGG
Inositol phosphate metabolism	MTMR4	KEGG
Inositol phosphate metabolism	MINPP1	KEGG
Inositol phosphate metabolism	PLCH2	KEGG
Inositol phosphate metabolism	PPIP5K1	KEGG
Inositol phosphate metabolism	IP6K1	KEGG
Inositol phosphate metabolism	FIG4	KEGG
Linoleic acid metabolism	PLA2G4B	KEGG
Linoleic acid metabolism	PLAAT3	KEGG
Linoleic acid metabolism	PLA2G4E	KEGG
Linoleic acid metabolism	PLB1	KEGG
Linoleic acid metabolism	CYP1A2	KEGG
Linoleic acid metabolism	CYP2C19	KEGG
Linoleic acid metabolism	CYP2C8	KEGG
Linoleic acid metabolism	CYP2C9	KEGG
Linoleic acid metabolism	CYP2E1	KEGG
Linoleic acid metabolism	CYP2J2	KEGG
Linoleic acid metabolism	CYP3A4	KEGG
Linoleic acid metabolism	ALOX15	KEGG
Linoleic acid metabolism	PLA2G4F	KEGG
Linoleic acid metabolism	PLA2G2D	KEGG
Linoleic acid metabolism	PLA2G4D	KEGG
Linoleic acid metabolism	PLA2G2E	KEGG
Linoleic acid metabolism	PLA2G2C	KEGG
Linoleic acid metabolism	PLA2G3	KEGG
Linoleic acid metabolism	PLA2G1B	KEGG
Linoleic acid metabolism	PLA2G2A	KEGG
Linoleic acid metabolism	PLA2G4A	KEGG
Linoleic acid metabolism	PLA2G5	KEGG
Linoleic acid metabolism	PLAAT2	KEGG
Linoleic acid metabolism	PLA2G2F	KEGG
Linoleic acid metabolism	PLA2G12A	KEGG
Linoleic acid metabolism	PLA2G6	KEGG
Linoleic acid metabolism	PLA2G10	KEGG
Linoleic acid metabolism	PLA2G12B	KEGG
Linoleic acid metabolism	PLA2G4C	KEGG
Linoleic acid metabolism	JMJD7-PLA2G4B	KEGG
Lipoic acid metabolism	LIAS	KEGG
Lipoic acid metabolism	ACSM1	KEGG
Lipoic acid metabolism	LOC124908081	KEGG
Lipoic acid metabolism	DBT	KEGG
Lipoic acid metabolism	DLAT	KEGG
Lipoic acid metabolism	DLD	KEGG
Lipoic acid metabolism	DLST	KEGG
Lipoic acid metabolism	GCSH	KEGG
Lipoic acid metabolism	GLDC	KEGG
Lipoic acid metabolism	AMT	KEGG
Lipoic acid metabolism	LIPT2	KEGG
Lipoic acid metabolism	OGDH	KEGG
Lipoic acid metabolism	PDHA1	KEGG
Lipoic acid metabolism	LIPT1	KEGG
Lipoic acid metabolism	PDHA2	KEGG
Lipoic acid metabolism	PDHB	KEGG
Lipoic acid metabolism	DHTKD1	KEGG
Lipoic acid metabolism	OGDHL	KEGG
Lipoic acid metabolism	BCKDHA	KEGG
Lipoic acid metabolism	BCKDHB	KEGG
Lysine degradation	AASS	KEGG
Lysine degradation	EHMT2	KEGG
Lysine degradation	PRDM7	KEGG
Lysine degradation	HYKK	KEGG
Lysine degradation	SMYD1	KEGG
Lysine degradation	DLD	KEGG
Lysine degradation	DLST	KEGG
Lysine degradation	ECHS1	KEGG
Lysine degradation	EHHADH	KEGG
Lysine degradation	MECOM	KEGG
Lysine degradation	EZH1	KEGG
Lysine degradation	EZH2	KEGG
Lysine degradation	ALDH2	KEGG
Lysine degradation	ALDH1B1	KEGG
Lysine degradation	ALDH9A1	KEGG
Lysine degradation	ALDH3A2	KEGG
Lysine degradation	SETD1B	KEGG
Lysine degradation	COLGALT2	KEGG
Lysine degradation	GCDH	KEGG
Lysine degradation	SETD2	KEGG
Lysine degradation	HADHA	KEGG
Lysine degradation	HADH	KEGG
Lysine degradation	ACAT1	KEGG
Lysine degradation	KMT5A	KEGG
Lysine degradation	ACAT2	KEGG
Lysine degradation	KMT2A	KEGG
Lysine degradation	ALDH7A1	KEGG
Lysine degradation	KMT5B	KEGG
Lysine degradation	AADAT	KEGG
Lysine degradation	PIPOX	KEGG
Lysine degradation	PLOD1	KEGG
Lysine degradation	PLOD2	KEGG
Lysine degradation	NSD3	KEGG
Lysine degradation	TMLHE	KEGG
Lysine degradation	DHTKD1	KEGG
Lysine degradation	ASH1L	KEGG
Lysine degradation	KMT2E	KEGG
Lysine degradation	SMYD2	KEGG
Lysine degradation	PRDM9	KEGG
Lysine degradation	KMT2C	KEGG
Lysine degradation	PRDM16	KEGG
Lysine degradation	SETMAR	KEGG
Lysine degradation	NSD1	KEGG
Lysine degradation	SMYD3	KEGG
Lysine degradation	SUV39H1	KEGG
Lysine degradation	NSD2	KEGG
Lysine degradation	PRDM2	KEGG
Lysine degradation	COLGALT1	KEGG
Lysine degradation	SUV39H2	KEGG
Lysine degradation	EHMT1	KEGG
Lysine degradation	CAMKMT	KEGG
Lysine degradation	KMT2D	KEGG
Lysine degradation	SETD7	KEGG
Lysine degradation	SETDB2	KEGG
Lysine degradation	BBOX1	KEGG
Lysine degradation	DOT1L	KEGG
Lysine degradation	KMT5C	KEGG
Lysine degradation	PHYKPL	KEGG
Lysine degradation	PLOD3	KEGG
Lysine degradation	PRDM6	KEGG
Lysine degradation	SETD1A	KEGG
Lysine degradation	KMT2B	KEGG
Lysine degradation	SETDB1	KEGG
Mannose type O-glycan biosynthesis	RXYLT1	KEGG
Mannose type O-glycan biosynthesis	POMT1	KEGG
Mannose type O-glycan biosynthesis	FUT9	KEGG
Mannose type O-glycan biosynthesis	B4GAT1	KEGG
Mannose type O-glycan biosynthesis	LARGE2	KEGG
Mannose type O-glycan biosynthesis	B3GAT2	KEGG
Mannose type O-glycan biosynthesis	MGAT5B	KEGG
Mannose type O-glycan biosynthesis	B3GALNT2	KEGG
Mannose type O-glycan biosynthesis	FKTN	KEGG
Mannose type O-glycan biosynthesis	FUT4	KEGG
Mannose type O-glycan biosynthesis	B4GALT1	KEGG
Mannose type O-glycan biosynthesis	B3GAT1	KEGG
Mannose type O-glycan biosynthesis	POMT2	KEGG
Mannose type O-glycan biosynthesis	POMGNT1	KEGG
Mannose type O-glycan biosynthesis	ST3GAL3	KEGG
Mannose type O-glycan biosynthesis	CRPPA	KEGG
Mannose type O-glycan biosynthesis	FKRP	KEGG
Mannose type O-glycan biosynthesis	POMK	KEGG
Mannose type O-glycan biosynthesis	POMGNT2	KEGG
Mannose type O-glycan biosynthesis	B4GALT3	KEGG
Mannose type O-glycan biosynthesis	B4GALT2	KEGG
Mannose type O-glycan biosynthesis	LARGE1	KEGG
Mannose type O-glycan biosynthesis	CHST10	KEGG
Metabolism of xenobiotics by cytochrome P450	UGT2B11	KEGG
Metabolism of xenobiotics by cytochrome P450	LOC107987478	KEGG
Metabolism of xenobiotics by cytochrome P450	LOC107987479	KEGG
Metabolism of xenobiotics by cytochrome P450	UGT2A1	KEGG
Metabolism of xenobiotics by cytochrome P450	GSTO2	KEGG
Metabolism of xenobiotics by cytochrome P450	ADH1A	KEGG
Metabolism of xenobiotics by cytochrome P450	ADH1B	KEGG
Metabolism of xenobiotics by cytochrome P450	ADH1C	KEGG
Metabolism of xenobiotics by cytochrome P450	ADH4	KEGG
Metabolism of xenobiotics by cytochrome P450	ADH5	KEGG
Metabolism of xenobiotics by cytochrome P450	ADH6	KEGG
Metabolism of xenobiotics by cytochrome P450	ADH7	KEGG
Metabolism of xenobiotics by cytochrome P450	CYP1A1	KEGG
Metabolism of xenobiotics by cytochrome P450	CYP1A2	KEGG
Metabolism of xenobiotics by cytochrome P450	CYP1B1	KEGG
Metabolism of xenobiotics by cytochrome P450	CYP2A6	KEGG
Metabolism of xenobiotics by cytochrome P450	CYP2A7	KEGG
Metabolism of xenobiotics by cytochrome P450	CYP2A13	KEGG
Metabolism of xenobiotics by cytochrome P450	CYP2B6	KEGG
Metabolism of xenobiotics by cytochrome P450	CYP2C9	KEGG
Metabolism of xenobiotics by cytochrome P450	CYP2D7	KEGG
Metabolism of xenobiotics by cytochrome P450	CYP2D6	KEGG
Metabolism of xenobiotics by cytochrome P450	CYP2E1	KEGG
Metabolism of xenobiotics by cytochrome P450	CYP2F1	KEGG
Metabolism of xenobiotics by cytochrome P450	CYP3A4	KEGG
Metabolism of xenobiotics by cytochrome P450	CYP3A5	KEGG
Metabolism of xenobiotics by cytochrome P450	AKR1C1	KEGG
Metabolism of xenobiotics by cytochrome P450	EPHX1	KEGG
Metabolism of xenobiotics by cytochrome P450	ALDH3A1	KEGG
Metabolism of xenobiotics by cytochrome P450	ALDH3B1	KEGG
Metabolism of xenobiotics by cytochrome P450	GSTA5	KEGG
Metabolism of xenobiotics by cytochrome P450	ALDH3B2	KEGG
Metabolism of xenobiotics by cytochrome P450	AKR7A3	KEGG
Metabolism of xenobiotics by cytochrome P450	AKR7L	KEGG
Metabolism of xenobiotics by cytochrome P450	GSTT4	KEGG
Metabolism of xenobiotics by cytochrome P450	DHDH	KEGG
Metabolism of xenobiotics by cytochrome P450	HPGDS	KEGG
Metabolism of xenobiotics by cytochrome P450	GSTA1	KEGG
Metabolism of xenobiotics by cytochrome P450	GSTA2	KEGG
Metabolism of xenobiotics by cytochrome P450	GSTA3	KEGG
Metabolism of xenobiotics by cytochrome P450	GSTA4	KEGG
Metabolism of xenobiotics by cytochrome P450	GSTM1	KEGG
Metabolism of xenobiotics by cytochrome P450	GSTM2	KEGG
Metabolism of xenobiotics by cytochrome P450	GSTM3	KEGG
Metabolism of xenobiotics by cytochrome P450	GSTM4	KEGG
Metabolism of xenobiotics by cytochrome P450	GSTM5	KEGG
Metabolism of xenobiotics by cytochrome P450	GSTP1	KEGG
Metabolism of xenobiotics by cytochrome P450	GSTT1	KEGG
Metabolism of xenobiotics by cytochrome P450	GSTT2	KEGG
Metabolism of xenobiotics by cytochrome P450	CYP2S1	KEGG
Metabolism of xenobiotics by cytochrome P450	HSD11B1	KEGG
Metabolism of xenobiotics by cytochrome P450	GSTK1	KEGG
Metabolism of xenobiotics by cytochrome P450	HSD11B1L	KEGG
Metabolism of xenobiotics by cytochrome P450	MGST1	KEGG
Metabolism of xenobiotics by cytochrome P450	MGST2	KEGG
Metabolism of xenobiotics by cytochrome P450	MGST3	KEGG
Metabolism of xenobiotics by cytochrome P450	UGT2B28	KEGG
Metabolism of xenobiotics by cytochrome P450	UGT1A10	KEGG
Metabolism of xenobiotics by cytochrome P450	UGT1A8	KEGG
Metabolism of xenobiotics by cytochrome P450	UGT1A7	KEGG
Metabolism of xenobiotics by cytochrome P450	UGT1A6	KEGG
Metabolism of xenobiotics by cytochrome P450	UGT1A5	KEGG
Metabolism of xenobiotics by cytochrome P450	UGT1A9	KEGG
Metabolism of xenobiotics by cytochrome P450	UGT1A4	KEGG
Metabolism of xenobiotics by cytochrome P450	UGT1A1	KEGG
Metabolism of xenobiotics by cytochrome P450	UGT1A3	KEGG
Metabolism of xenobiotics by cytochrome P450	UGT2A2	KEGG
Metabolism of xenobiotics by cytochrome P450	GSTT2B	KEGG
Metabolism of xenobiotics by cytochrome P450	SULT2A1	KEGG
Metabolism of xenobiotics by cytochrome P450	UGT2B4	KEGG
Metabolism of xenobiotics by cytochrome P450	UGT2B7	KEGG
Metabolism of xenobiotics by cytochrome P450	UGT2B10	KEGG
Metabolism of xenobiotics by cytochrome P450	UGT2B15	KEGG
Metabolism of xenobiotics by cytochrome P450	UGT2B17	KEGG
Metabolism of xenobiotics by cytochrome P450	UGT2A3	KEGG
Metabolism of xenobiotics by cytochrome P450	AKR7A2	KEGG
Metabolism of xenobiotics by cytochrome P450	CBR1	KEGG
Metabolism of xenobiotics by cytochrome P450	CBR3	KEGG
Metabolism of xenobiotics by cytochrome P450	GSTO1	KEGG
Mucin type O-glycan biosynthesis	POC1B-GALNT4	KEGG
Mucin type O-glycan biosynthesis	B3GNT3	KEGG
Mucin type O-glycan biosynthesis	ST6GALNAC2	KEGG
Mucin type O-glycan biosynthesis	GALNT6	KEGG
Mucin type O-glycan biosynthesis	GALNT5	KEGG
Mucin type O-glycan biosynthesis	GALNT13	KEGG
Mucin type O-glycan biosynthesis	GALNT15	KEGG
Mucin type O-glycan biosynthesis	GALNTL5	KEGG
Mucin type O-glycan biosynthesis	B3GNT6	KEGG
Mucin type O-glycan biosynthesis	ST6GALNAC3	KEGG
Mucin type O-glycan biosynthesis	GALNT1	KEGG
Mucin type O-glycan biosynthesis	GALNT2	KEGG
Mucin type O-glycan biosynthesis	GALNT3	KEGG
Mucin type O-glycan biosynthesis	GALNT8	KEGG
Mucin type O-glycan biosynthesis	GCNT1	KEGG
Mucin type O-glycan biosynthesis	ST6GALNAC4	KEGG
Mucin type O-glycan biosynthesis	C1GALT1C1	KEGG
Mucin type O-glycan biosynthesis	GALNT18	KEGG
Mucin type O-glycan biosynthesis	GALNTL6	KEGG
Mucin type O-glycan biosynthesis	GALNT9	KEGG
Mucin type O-glycan biosynthesis	GCNT4	KEGG
Mucin type O-glycan biosynthesis	GALNT7	KEGG
Mucin type O-glycan biosynthesis	GALNT10	KEGG
Mucin type O-glycan biosynthesis	ST6GALNAC1	KEGG
Mucin type O-glycan biosynthesis	C1GALT1	KEGG
Mucin type O-glycan biosynthesis	GALNT16	KEGG
Mucin type O-glycan biosynthesis	GALNT11	KEGG
Mucin type O-glycan biosynthesis	GALNT17	KEGG
Mucin type O-glycan biosynthesis	ST3GAL1	KEGG
Mucin type O-glycan biosynthesis	ST3GAL2	KEGG
Mucin type O-glycan biosynthesis	C1GALT1C1L	KEGG
Mucin type O-glycan biosynthesis	GALNT14	KEGG
Mucin type O-glycan biosynthesis	GALNT12	KEGG
Mucin type O-glycan biosynthesis	GALNT4	KEGG
Mucin type O-glycan biosynthesis	GCNT3	KEGG
Mucin type O-glycan biosynthesis	B4GALT5	KEGG
N-glycan biosynthesis	ALG3	KEGG
N-glycan biosynthesis	MAN1A2	KEGG
N-glycan biosynthesis	MAN1B1	KEGG
N-glycan biosynthesis	MGAT4B	KEGG
N-glycan biosynthesis	MGAT4A	KEGG
N-glycan biosynthesis	ALG10B	KEGG
N-glycan biosynthesis	MGAT5B	KEGG
N-glycan biosynthesis	MGAT4D	KEGG
N-glycan biosynthesis	DAD1	KEGG
N-glycan biosynthesis	DDOST	KEGG
N-glycan biosynthesis	DPAGT1	KEGG
N-glycan biosynthesis	ALG14	KEGG
N-glycan biosynthesis	KRTCAP2	KEGG
N-glycan biosynthesis	STT3B	KEGG
N-glycan biosynthesis	DHRSX	KEGG
N-glycan biosynthesis	DOLK	KEGG
N-glycan biosynthesis	GANAB	KEGG
N-glycan biosynthesis	FUT8	KEGG
N-glycan biosynthesis	MGAT4C	KEGG
N-glycan biosynthesis	B4GALT1	KEGG
N-glycan biosynthesis	ALG5	KEGG
N-glycan biosynthesis	ALG6	KEGG
N-glycan biosynthesis	STT3A	KEGG
N-glycan biosynthesis	MAN1A1	KEGG
N-glycan biosynthesis	MAN2A2	KEGG
N-glycan biosynthesis	MAN2A1	KEGG
N-glycan biosynthesis	MGAT1	KEGG
N-glycan biosynthesis	MGAT2	KEGG
N-glycan biosynthesis	MGAT3	KEGG
N-glycan biosynthesis	MGAT5	KEGG
N-glycan biosynthesis	ALG11	KEGG
N-glycan biosynthesis	DPM3	KEGG
N-glycan biosynthesis	ALG1	KEGG
N-glycan biosynthesis	MAN1C1	KEGG
N-glycan biosynthesis	DOLPP1	KEGG
N-glycan biosynthesis	OSTC	KEGG
N-glycan biosynthesis	RPN1	KEGG
N-glycan biosynthesis	RPN2	KEGG
N-glycan biosynthesis	ST6GAL1	KEGG
N-glycan biosynthesis	TMEM258	KEGG
N-glycan biosynthesis	MOGS	KEGG
N-glycan biosynthesis	ALG8	KEGG
N-glycan biosynthesis	ALG12	KEGG
N-glycan biosynthesis	SRD5A3	KEGG
N-glycan biosynthesis	ALG9	KEGG
N-glycan biosynthesis	ALG13	KEGG
N-glycan biosynthesis	TUSC3	KEGG
N-glycan biosynthesis	MAGT1	KEGG
N-glycan biosynthesis	ST6GAL2	KEGG
N-glycan biosynthesis	ALG10	KEGG
N-glycan biosynthesis	ALG2	KEGG
N-glycan biosynthesis	B4GALT3	KEGG
N-glycan biosynthesis	B4GALT2	KEGG
N-glycan biosynthesis	DPM1	KEGG
N-glycan biosynthesis	DPM2	KEGG
Neomycin, kanamycin and gentamicin biosynthesis	GCK	KEGG
Neomycin, kanamycin and gentamicin biosynthesis	HK1	KEGG
Neomycin, kanamycin and gentamicin biosynthesis	HK2	KEGG
Neomycin, kanamycin and gentamicin biosynthesis	HK3	KEGG
Neomycin, kanamycin and gentamicin biosynthesis	HKDC1	KEGG
Nicotinate and nicotinamide metabolism	NT5C1B-RDH14	KEGG
Nicotinate and nicotinamide metabolism	NAMPT	KEGG
Nicotinate and nicotinamide metabolism	NADK2	KEGG
Nicotinate and nicotinamide metabolism	SIRT2	KEGG
Nicotinate and nicotinamide metabolism	NT5C2	KEGG
Nicotinate and nicotinamide metabolism	NMNAT2	KEGG
Nicotinate and nicotinamide metabolism	SARM1	KEGG
Nicotinate and nicotinamide metabolism	SIRT5	KEGG
Nicotinate and nicotinamide metabolism	SIRT4	KEGG
Nicotinate and nicotinamide metabolism	SIRT3	KEGG
Nicotinate and nicotinamide metabolism	SIRT1	KEGG
Nicotinate and nicotinamide metabolism	QPRT	KEGG
Nicotinate and nicotinamide metabolism	NNT	KEGG
Nicotinate and nicotinamide metabolism	NUDT13	KEGG
Nicotinate and nicotinamide metabolism	NMRK2	KEGG
Nicotinate and nicotinamide metabolism	NT5DC4	KEGG
Nicotinate and nicotinamide metabolism	NT5C	KEGG
Nicotinate and nicotinamide metabolism	AOX1	KEGG
Nicotinate and nicotinamide metabolism	NMNAT3	KEGG
Nicotinate and nicotinamide metabolism	NNMT	KEGG
Nicotinate and nicotinamide metabolism	PNP	KEGG
Nicotinate and nicotinamide metabolism	NT5E	KEGG
Nicotinate and nicotinamide metabolism	SIRT7	KEGG
Nicotinate and nicotinamide metabolism	SIRT6	KEGG
Nicotinate and nicotinamide metabolism	ENPP1	KEGG
Nicotinate and nicotinamide metabolism	ENPP3	KEGG
Nicotinate and nicotinamide metabolism	NMRK1	KEGG
Nicotinate and nicotinamide metabolism	NADSYN1	KEGG
Nicotinate and nicotinamide metabolism	ASPDH	KEGG
Nicotinate and nicotinamide metabolism	NT5M	KEGG
Nicotinate and nicotinamide metabolism	NMNAT1	KEGG
Nicotinate and nicotinamide metabolism	NADK	KEGG
Nicotinate and nicotinamide metabolism	BST1	KEGG
Nicotinate and nicotinamide metabolism	NUDT12	KEGG
Nicotinate and nicotinamide metabolism	NT5C1A	KEGG
Nicotinate and nicotinamide metabolism	NT5C1B	KEGG
Nicotinate and nicotinamide metabolism	NAPRT	KEGG
Nicotinate and nicotinamide metabolism	CD38	KEGG
Nitrogen metabolism	CA5B	KEGG
Nitrogen metabolism	CPS1	KEGG
Nitrogen metabolism	CA14	KEGG
Nitrogen metabolism	GLUD1	KEGG
Nitrogen metabolism	GLUD2	KEGG
Nitrogen metabolism	GLUL	KEGG
Nitrogen metabolism	CA13	KEGG
Nitrogen metabolism	CA1	KEGG
Nitrogen metabolism	CA2	KEGG
Nitrogen metabolism	CA3	KEGG
Nitrogen metabolism	CA4	KEGG
Nitrogen metabolism	CA5A	KEGG
Nitrogen metabolism	CA6	KEGG
Nitrogen metabolism	CA7	KEGG
Nitrogen metabolism	CA8	KEGG
Nitrogen metabolism	CA9	KEGG
Nitrogen metabolism	CA12	KEGG
One carbon pool by folate	ST20-MTHFS	KEGG
One carbon pool by folate	LOC102724560	KEGG
One carbon pool by folate	MTHFS	KEGG
One carbon pool by folate	AHCYL1	KEGG
One carbon pool by folate	MTHFD2	KEGG
One carbon pool by folate	ALDH1L1	KEGG
One carbon pool by folate	FTCD	KEGG
One carbon pool by folate	LOC124908081	KEGG
One carbon pool by folate	CTH	KEGG
One carbon pool by folate	ALDH1L2	KEGG
One carbon pool by folate	DHFR	KEGG
One carbon pool by folate	DLD	KEGG
One carbon pool by folate	SARDH	KEGG
One carbon pool by folate	AHCY	KEGG
One carbon pool by folate	DHFR2	KEGG
One carbon pool by folate	AHCYL2	KEGG
One carbon pool by folate	BHMT2	KEGG
One carbon pool by folate	MTHFD1L	KEGG
One carbon pool by folate	GART	KEGG
One carbon pool by folate	GCSH	KEGG
One carbon pool by folate	GNMT	KEGG
One carbon pool by folate	GLDC	KEGG
One carbon pool by folate	MAT2B	KEGG
One carbon pool by folate	AMT	KEGG
One carbon pool by folate	DMGDH	KEGG
One carbon pool by folate	MAT1A	KEGG
One carbon pool by folate	MAT2A	KEGG
One carbon pool by folate	MTHFD2L	KEGG
One carbon pool by folate	MTHFD1	KEGG
One carbon pool by folate	MTHFR	KEGG
One carbon pool by folate	MTR	KEGG
One carbon pool by folate	ATIC	KEGG
One carbon pool by folate	ALDH7A1	KEGG
One carbon pool by folate	CHDH	KEGG
One carbon pool by folate	BHMT	KEGG
One carbon pool by folate	SHMT1	KEGG
One carbon pool by folate	SHMT2	KEGG
One carbon pool by folate	TYMS	KEGG
One carbon pool by folate	CBS	KEGG
Other glycan degradation	NEU3	KEGG
Other glycan degradation	NEU4	KEGG
Other glycan degradation	AGA	KEGG
Other glycan degradation	MAN2B2	KEGG
Other glycan degradation	FUCA1	KEGG
Other glycan degradation	FUCA2	KEGG
Other glycan degradation	GBA1	KEGG
Other glycan degradation	GLB1	KEGG
Other glycan degradation	HEXD	KEGG
Other glycan degradation	HEXA	KEGG
Other glycan degradation	HEXB	KEGG
Other glycan degradation	MAN2C1	KEGG
Other glycan degradation	MAN2B1	KEGG
Other glycan degradation	MANBA	KEGG
Other glycan degradation	NEU1	KEGG
Other glycan degradation	NEU2	KEGG
Other glycan degradation	GBA2	KEGG
Other glycan degradation	ENGASE	KEGG
Other types of O-glycan biosynthesis	POC1B-GALNT4	KEGG
Other types of O-glycan biosynthesis	POMT1	KEGG
Other types of O-glycan biosynthesis	GALNT6	KEGG
Other types of O-glycan biosynthesis	GALNT5	KEGG
Other types of O-glycan biosynthesis	GALNT13	KEGG
Other types of O-glycan biosynthesis	GALNT15	KEGG
Other types of O-glycan biosynthesis	B3GLCT	KEGG
Other types of O-glycan biosynthesis	XXYLT1	KEGG
Other types of O-glycan biosynthesis	GALNTL5	KEGG
Other types of O-glycan biosynthesis	COLGALT2	KEGG
Other types of O-glycan biosynthesis	POFUT2	KEGG
Other types of O-glycan biosynthesis	POFUT1	KEGG
Other types of O-glycan biosynthesis	GALNT1	KEGG
Other types of O-glycan biosynthesis	GALNT2	KEGG
Other types of O-glycan biosynthesis	GALNT3	KEGG
Other types of O-glycan biosynthesis	GALNT8	KEGG
Other types of O-glycan biosynthesis	B4GALT1	KEGG
Other types of O-glycan biosynthesis	GXYLT1	KEGG
Other types of O-glycan biosynthesis	EOGT	KEGG
Other types of O-glycan biosynthesis	C1GALT1C1	KEGG
Other types of O-glycan biosynthesis	POMT2	KEGG
Other types of O-glycan biosynthesis	GALNT18	KEGG
Other types of O-glycan biosynthesis	LFNG	KEGG
Other types of O-glycan biosynthesis	MFNG	KEGG
Other types of O-glycan biosynthesis	GALNTL6	KEGG
Other types of O-glycan biosynthesis	GALNT9	KEGG
Other types of O-glycan biosynthesis	GALNT7	KEGG
Other types of O-glycan biosynthesis	GALNT10	KEGG
Other types of O-glycan biosynthesis	C1GALT1	KEGG
Other types of O-glycan biosynthesis	POGLUT1	KEGG
Other types of O-glycan biosynthesis	GALNT16	KEGG
Other types of O-glycan biosynthesis	RFNG	KEGG
Other types of O-glycan biosynthesis	GALNT11	KEGG
Other types of O-glycan biosynthesis	GALNT17	KEGG
Other types of O-glycan biosynthesis	ST6GAL1	KEGG
Other types of O-glycan biosynthesis	ST3GAL3	KEGG
Other types of O-glycan biosynthesis	GXYLT2	KEGG
Other types of O-glycan biosynthesis	C1GALT1C1L	KEGG
Other types of O-glycan biosynthesis	GALNT14	KEGG
Other types of O-glycan biosynthesis	GALNT12	KEGG
Other types of O-glycan biosynthesis	COLGALT1	KEGG
Other types of O-glycan biosynthesis	ST6GAL2	KEGG
Other types of O-glycan biosynthesis	OGT	KEGG
Other types of O-glycan biosynthesis	GALNT4	KEGG
Other types of O-glycan biosynthesis	B4GALT3	KEGG
Other types of O-glycan biosynthesis	B4GALT2	KEGG
Other types of O-glycan biosynthesis	PLOD3	KEGG
Oxidative phosphorylation	NDUFC2-KCTD14	KEGG
Oxidative phosphorylation	COX17	KEGG
Oxidative phosphorylation	LOC101927180	KEGG
Oxidative phosphorylation	TCIRG1	KEGG
Oxidative phosphorylation	ATP5PD	KEGG
Oxidative phosphorylation	ATP5MG	KEGG
Oxidative phosphorylation	LOC107984365	KEGG
Oxidative phosphorylation	UQCR11	KEGG
Oxidative phosphorylation	LOC124901481	KEGG
Oxidative phosphorylation	COX6B2	KEGG
Oxidative phosphorylation	NDUFA11	KEGG
Oxidative phosphorylation	ATP6V1G3	KEGG
Oxidative phosphorylation	COX4I1	KEGG
Oxidative phosphorylation	COX5B	KEGG
Oxidative phosphorylation	COX6A1	KEGG
Oxidative phosphorylation	COX6A2	KEGG
Oxidative phosphorylation	COX6B1	KEGG
Oxidative phosphorylation	COX6C	KEGG
Oxidative phosphorylation	COX7A1	KEGG
Oxidative phosphorylation	COX7A2	KEGG
Oxidative phosphorylation	COX7B	KEGG
Oxidative phosphorylation	COX7C	KEGG
Oxidative phosphorylation	COX8A	KEGG
Oxidative phosphorylation	COX10	KEGG
Oxidative phosphorylation	COX11	KEGG
Oxidative phosphorylation	COX15	KEGG
Oxidative phosphorylation	CYC1	KEGG
Oxidative phosphorylation	ATP6V0E2	KEGG
Oxidative phosphorylation	COX7B2	KEGG
Oxidative phosphorylation	ATP6V0A2	KEGG
Oxidative phosphorylation	ATP6V0D2	KEGG
Oxidative phosphorylation	ATP6V1C2	KEGG
Oxidative phosphorylation	ATP5MGL	KEGG
Oxidative phosphorylation	PPA2	KEGG
Oxidative phosphorylation	UQCRQ	KEGG
Oxidative phosphorylation	UQCR10	KEGG
Oxidative phosphorylation	COX8C	KEGG
Oxidative phosphorylation	NDUFS7	KEGG
Oxidative phosphorylation	UQCRHL	KEGG
Oxidative phosphorylation	ATP6	KEGG
Oxidative phosphorylation	ATP8	KEGG
Oxidative phosphorylation	COX1	KEGG
Oxidative phosphorylation	COX2	KEGG
Oxidative phosphorylation	COX3	KEGG
Oxidative phosphorylation	CYTB	KEGG
Oxidative phosphorylation	ND1	KEGG
Oxidative phosphorylation	ND2	KEGG
Oxidative phosphorylation	ND3	KEGG
Oxidative phosphorylation	ND4	KEGG
Oxidative phosphorylation	ND4L	KEGG
Oxidative phosphorylation	ND5	KEGG
Oxidative phosphorylation	ND6	KEGG
Oxidative phosphorylation	NDUFA1	KEGG
[truncated: 8,991 more rows]
