# Supplementary material for: An Integrative Strategy Delineates Modular Metabolic Remodeling and Potential Therapeutic Targets Across Metabolic Diseases
Source: Adv Sci (Weinh). 2026 Jun 22:e76250. Online ahead of print. doi: 10.1002/advs.76250 (PMC13336389; doi:10.1002/advs.76250)
Supplement: Supplementary file 2 — Supporting File 2: advs76250‐sup‐0002‐TablesS1–S6.zip. [file ADVS-9999-e76250-s001.zip › advs76250-sup-0006-TableS5.xlsx]

## Sheet: Sheet1
Supplementary Table 5 | Number of cell types across MDs, related to Figure S4C
MDs	APC	B	CD4+ Tcm	CD4+ Tn	CD8+ cytotoxic	CD8+ Tex	Cycling	DC	Endothelial	Eosinophils	Epithelial	Erythrocyte	Fibroblast	ILCs	Macrophage	Mast	Megakaryocyte	Monocyte	Myeloid-like	Neutrophil	NK	NKT	pAD	pDC	pNK	SMC	Treg	VSMC
Atherosclerosis	0	1926	0	7339	7416	0	0	0	5705	0	0	0	3546	0	4206	517	0	4479	0	0	2195	0	0	113	430	0	0	5615
GDM	0	0	0	1060	0	0	0	0	1604	0	10074	0	0	0	5572	0	0	0	0	6931	686	27	0	0	0	0	0	0
Gout	0	11041	0	66408	33351	161	0	0	0	0	0	0	0	0	0	0	1018	20270	0	2691	27088	0	0	454	0	0	0	0
MAFLD/MASH	0	1151	3005	6088	2683	0	0	141	0	369	0	0	0	0	0	0	204	4248	0	6613	1646	0	0	0	0	0	0	0
Obesity	7571	1798	0	16973	10861	0	0	6302	0	0	0	0	0	227	44	0	0	778	1240	0	10275	0	20442	842	0	1286	1050	0
Osteoporosis	0	971	0	0	2047	0	0	91	137	0	0	549	333	0	0	0	0	10182	0	3231	138	0	0	0	0	0	0	0
T2D	0	15910	0	61482	28263	0	115	0	0	0	438	0	0	0	3255	0	9055	53057	0	0	33217	1618	0	850	0	0	0	0
